# Supplementary material for: PRC1‐Mediated H2Aub Loop Formation and Function in Arabidopsis
Source: Adv Sci (Weinh). 2025 Jul 12;12(35):e04377. doi: 10.1002/advs.202504377 (PMC12463081; doi:10.1002/advs.202504377)
Supplement: Supplementary file 2 — Supplemental Table 1 [file ADVS-12-e04377-s004.xlsx]

## Sheet: Sheet1
Table S1 Primers used in this study
Purpose	Primers	Gene	Sequence (5' to 3')
Genotype	bmi1a-LP	BMI1A	ctgattatggtctttatatagttcc
	bmi1a-RP	BMI1A	CTGAGGCAATGATGCTTCTCCTTC
	bmi1b-LP	BMI1B	acatcctataaatggtctctctctc
	bmi1b-RP	BMI1B	CACATGCAGTTTTGGGGATAG
	bmi1c-LP	BMI1C	GATCACCGCTTGCTGCATAAGAGT
	bmi1c-RP	BMI1C	TTTGTCGCTCAGGCAATGGAGTTG
	ring1a-LP	RING1A	TTCTTCTTCCTCGTCCTCCTC
	ring1a-RP	RING1A	ATGAATGTACAAAGAACGGCG
	ring1b-LP	RING1B	GCTGGCATCAGTCGAATTTAG
	ring1b-RP	RING1B	CTTCGTCCTCCTTTGTTCTCC
	SALK-LB		ATTTTGCCGATTTCGGAAC
	SAIL-LB		GCTTCCTATTATATCTTCCCAAATTACCAATACA
	P745-LB		AACGTCCGCAATGTGTTATTAAGTTGTC
	Ds5.1-LB		GAAACGGTCGGGAAACTAGCTCTAC
RT-qPCR	AT2G21260-bRT-F	AT2G21260	TGGGGAATTCAGAGGAACAC
	AT2G21260-bRT-R	AT2G21260	CCAAAACTTGGCTGTTTGGT
	AT1G75040-RT-F	AT1G75040	CTCTTCCTCGTGTTCATCACA
	AT1G75040-RT-R	AT1G75040	AGCACCTGGAGTCAATTCAAA
3C-qPCR	bmi-F1-R		TTGGGGTTACTTGGTTCAGC
	bmi-F2-R		TCCCAGAATTTTCCTTGCAG
	bmi-F3-R		AGCTTCCTTGACCAATCACC
	bmi-F4-R		ATATGGTGCCAGGAGAGAGG
	bmi-F5-R		CCGGAGCTGAGCATTAACTT
	ring-F1-R		GCGTTGAGGTCAGAGACACA
	ring-F2-R		GTTGGCGAAGACAAAAGAGG
	ring-F3-R		TTGGCATTTTTCTCGAATGA
	ring-F4-R		gaggaggaggaggtggagag
	ring-F5-R		tgCATCTGCTTGTAATATTTGATTC
