# Supplementary material for: PRC1‐Mediated H2Aub Loop Formation and Function in Arabidopsis
Source: Adv Sci (Weinh). 2025 Jul 12;12(35):e04377. doi: 10.1002/advs.202504377 (PMC12463081; doi:10.1002/advs.202504377)
Supplement: Supplementary file 3 — Supplemental Table 2 [file ADVS-12-e04377-s005.xlsx]

## Sheet: Sheet1
Table S2 the public datasets used in the present study
Public available datasets from Plant Chromatin State Database (PCSD,http://systemsbiology.cau.edu.cn/chromstates/)
NO.	NCBI_ID	Description	Reference	Datasets
1	SRX905130	H3K27me1	Moreno‐Romero et al., 2016	http://systemsbiology.cau.edu.cn/chromstates/At_bwfile/H3K27me1-SRX905130.bw
2	SRX1526953	H3K9me2	Cui et al., 2016	http://systemsbiology.cau.edu.cn/chromstates/At_bwfile/H3K9me2-SRX1526953.bw
3	DRX066757	H3K4me3	Inagaki et al., 2017	http://systemsbiology.cau.edu.cn/chromstates/At_bwfile/H3K4me3-DRX066757.bw
