# Supplementary material for: PRC1‐Mediated H2Aub Loop Formation and Function in Arabidopsis
Source: Adv Sci (Weinh). 2025 Jul 12;12(35):e04377. doi: 10.1002/advs.202504377 (PMC12463081; doi:10.1002/advs.202504377)
Supplement: Supplementary file 4 — Supplemental Table 3 [file ADVS-12-e04377-s003.xlsx]

## Sheet: Sheet1
Table S3 Locations of H2Aub loops
Chr_1	Start_1	End_1	Chr_2	Start_2	End_2
1	1	310	3	4471	5365
1	1	310	4	18579395	18579657
1	311	900	3	4471	5365
1	311	900	4	18579395	18579657
1	311	900	5	26971801	26972173
1	311	900	5	26972174	26972502
1	901	1318	3	4471	5365
1	901	1318	4	18579395	18579657
1	901	1318	5	26971801	26972173
1	901	1318	5	26972174	26972502
1	1407	1803	1	22236	22559
1	1407	1803	1	32831	32992
1	1407	1803	1	30420479	30420694
1	1407	1803	3	4471	5365
1	1407	1803	3	23453215	23454054
1	1407	1803	5	26971801	26972173
1	1407	1803	5	26972174	26972502
1	1804	3544	1	22236	22559
1	1804	3544	1	32582	32826
1	1804	3544	1	32831	32992
1	1804	3544	1	37135	37513
1	1804	3544	1	52361	52851
1	1804	3544	1	30424624	30424973
1	1804	3544	1	30424974	30425217
1	1804	3544	2	19687245	19687351
1	1804	3544	2	19688260	19688517
1	1804	3544	3	4471	5365
1	1804	3544	3	23453215	23454054
1	1804	3544	4	18579395	18579657
1	1804	3544	5	26971801	26972173
1	1804	3544	5	26972174	26972502
1	1804	3544	5	26972503	26973015
1	3766	3894	1	22236	22559
1	3766	3894	1	32831	32992
1	3766	3894	3	4471	5365
1	3895	4554	1	22236	22559
1	3895	4554	1	32582	32826
1	3895	4554	1	32831	32992
1	3895	4554	1	36654	37134
1	3895	4554	1	37135	37513
1	3895	4554	3	4471	5365
1	3895	4554	3	23453215	23454054
1	3895	4554	5	26971801	26972173
1	3895	4554	5	26972174	26972502
1	4827	5023	5	26969807	26970812
1	5088	5488	1	22236	22559
1	5088	5488	1	32582	32826
1	5088	5488	1	32831	32992
1	5088	5488	1	37135	37513
1	5088	5488	3	4471	5365
1	5088	5488	5	26971801	26972173
1	5088	5488	5	26972174	26972502
1	5612	6217	1	22236	22559
1	5612	6217	1	32582	32826
1	5612	6217	1	32831	32992
1	5612	6217	1	37135	37513
1	5612	6217	3	4471	5365
1	5612	6217	4	18579395	18579657
1	5612	6217	5	26971801	26972173
1	5612	6217	5	26972174	26972502
1	6298	6912	1	21936	22235
1	6298	6912	1	22236	22559
1	6298	6912	1	32582	32826
1	6298	6912	1	32831	32992
1	6298	6912	3	4471	5365
1	6298	6912	3	23453215	23454054
1	6955	7507	1	21936	22235
1	6955	7507	1	22236	22559
1	6955	7507	1	32582	32826
1	6955	7507	1	32831	32992
1	6955	7507	3	4471	5365
1	6955	7507	3	23453215	23454054
1	6955	7507	4	18579395	18579657
1	7508	7753	3	4471	5365
1	7508	7753	5	26972174	26972502
1	7754	8036	1	22236	22559
1	7754	8036	1	32582	32826
1	7754	8036	1	32831	32992
1	7754	8036	3	4471	5365
1	8037	8480	1	21936	22235
1	8037	8480	1	22236	22559
1	8037	8480	1	32582	32826
1	8037	8480	1	32831	32992
1	8037	8480	1	37135	37513
1	8037	8480	3	4471	5365
1	8037	8480	3	23453215	23454054
1	8037	8480	4	18579395	18579657
1	8547	8895	1	22236	22559
1	8547	8895	1	32582	32826
1	8547	8895	1	32831	32992
1	8547	8895	1	36654	37134
1	8547	8895	1	37135	37513
1	8547	8895	3	4471	5365
1	8547	8895	3	6584	6842
1	8547	8895	4	18579395	18579657
1	11168	11759	1	22236	22559
1	11168	11759	1	32582	32826
1	11168	11759	1	32831	32992
1	11168	11759	3	4471	5365
1	12222	12485	1	20066	21080
1	12222	12485	1	23177	23596
1	12222	12485	1	28274	29384
1	12222	12485	1	30707	31155
1	12222	12485	1	37514	37939
1	12222	12485	3	23453215	23454054
1	12486	12721	1	22236	22559
1	12486	12721	1	32831	32992
1	12934	13170	3	23453215	23454054
1	13171	13586	1	32831	32992
1	13171	13586	4	18579395	18579657
1	13587	14354	1	37135	37513
1	15188	15570	3	23453215	23454054
1	15825	16375	4	18579395	18579657
1	15825	16375	5	26971801	26972173
1	19219	19736	3	23453215	23454054
1	19219	19736	4	18579395	18579657
1	20066	21080	5	26972174	26972502
1	21936	22235	3	4471	5365
1	21936	22235	4	18579395	18579657
1	22236	22559	1	46346	46742
1	22560	23176	2	19687245	19687351
1	22560	23176	3	23453215	23454054
1	30707	31155	3	23453215	23454054
1	32582	32826	3	6584	6842
1	32831	32992	2	19679035	19679537
1	36654	37134	5	26971801	26972173
1	48096	48559	2	19673448	19673801
1	51532	52293	1	62451	63588
1	99419	99976	1	120197	120759
1	99419	99976	1	138484	138992
1	100386	100592	1	138484	138992
1	116443	117251	1	138484	138992
1	117252	117947	1	138484	138992
1	118797	119686	1	138484	138992
1	118797	119686	1	152986	153514
1	138484	138992	1	149601	149638
1	138484	138992	1	151721	151892
1	138484	138992	1	153515	154069
1	138484	138992	1	155660	155794
1	138484	138992	1	155851	156220
1	138484	138992	1	167207	167701
1	138484	138992	1	172770	173447
1	138484	138992	1	202189	202729
1	138484	138992	1	203117	204765
1	138484	138992	1	224184	225704
1	138484	138992	1	302575	304081
1	146439	147230	1	167207	167701
1	151893	152109	1	167207	167701
1	154678	155041	1	224184	225704
1	162849	163971	1	190314	190730
1	164659	165132	1	190314	190730
1	167207	167701	1	185290	185706
1	167207	167701	1	187511	187679
1	167207	167701	1	187746	188076
1	167207	167701	1	190314	190730
1	167207	167701	1	190731	190918
1	167207	167701	1	209619	210030
1	167207	167701	1	211277	211439
1	167207	167701	1	212012	212235
1	167207	167701	1	215485	215823
1	171140	171572	1	190314	190730
1	171140	171572	1	190731	190918
1	171596	172167	1	190314	190730
1	172293	172561	1	202189	202729
1	172293	172561	1	203117	204765
1	172293	172561	1	205101	205270
1	172293	172561	1	248050	249117
1	172770	173447	1	187511	187679
1	172770	173447	1	187746	188076
1	172770	173447	1	190314	190730
1	172770	173447	1	190731	190918
1	172770	173447	1	212012	212235
1	172770	173447	1	215485	215823
1	172770	173447	1	254929	255235
1	173499	174427	1	187511	187679
1	173499	174427	1	190314	190730
1	173499	174427	1	190731	190918
1	187511	187679	1	203117	204765
1	187746	188076	1	203117	204765
1	187746	188076	1	220869	221413
1	187746	188076	1	248050	249117
1	190314	190730	1	202189	202729
1	190314	190730	1	203117	204765
1	190731	190918	1	203117	204765
1	190731	190918	1	205101	205270
1	190731	190918	1	248050	249117
1	203117	204765	1	212012	212235
1	203117	204765	1	215485	215823
1	203117	204765	1	225990	226740
1	203117	204765	1	246114	246592
1	210031	210223	1	246114	246592
1	210031	210223	1	254929	255235
1	211277	211439	1	224184	225704
1	211277	211439	1	248050	249117
1	211440	211649	1	248050	249117
1	212012	212235	1	220869	221413
1	212012	212235	1	224184	225704
1	212012	212235	1	226883	227376
1	212012	212235	1	246593	247374
1	212012	212235	1	248050	249117
1	212305	213189	1	246593	247374
1	212305	213189	1	248050	249117
1	215485	215823	1	248050	249117
1	215858	216002	1	248050	249117
1	219355	219535	1	246593	247374
1	219355	219535	1	248050	249117
1	220869	221413	1	246114	246592
1	224184	225704	1	245280	245529
1	224184	225704	1	246114	246592
1	224184	225704	1	254929	255235
1	225990	226740	1	246593	247374
1	225990	226740	1	248050	249117
1	226883	227376	1	254929	255235
1	229176	229267	1	246114	246592
1	229329	229437	1	246114	246592
1	239717	240682	1	248050	249117
1	246114	246592	1	269006	269672
1	246593	247374	1	254929	255235
1	248050	249117	1	254929	255235
1	248050	249117	1	271266	271672
1	254929	255235	1	269006	269672
1	302575	304081	1	365604	365924
1	340556	340835	1	362636	363435
1	341406	342143	1	358801	359568
1	341406	342143	1	365604	365924
1	355618	355888	1	368963	369575
1	355618	355888	1	371622	372156
1	356050	356582	1	365604	365924
1	356050	356582	1	370590	370777
1	356050	356582	1	371352	371578
1	358414	358693	1	368963	369575
1	358414	358693	1	371622	372156
1	358801	359568	1	368963	369575
1	358801	359568	1	371622	372156
1	358801	359568	1	372157	372712
1	358801	359568	1	401836	401981
1	362636	363435	1	371352	371578
1	365604	365924	1	368963	369575
1	365604	365924	1	371622	372156
1	365604	365924	4	15994525	15994712
1	420161	421009	1	436526	436727
1	420161	421009	1	453790	454055
1	420161	421009	1	480711	480934
1	420161	421009	1	498144	498396
1	424956	425071	1	436526	436727
1	424956	425071	1	498144	498396
1	426192	427115	1	436373	436461
1	460356	461222	1	480711	480934
1	460356	461222	1	498144	498396
1	464025	464383	1	471297	471456
1	465459	465894	1	498144	498396
1	470071	470801	1	498144	498396
1	471297	471456	1	498144	498396
1	472351	473127	1	498144	498396
1	473509	474495	1	516174	516413
1	474500	474827	1	498144	498396
1	476788	477816	1	498144	498396
1	476788	477816	1	515299	515529
1	476788	477816	1	534479	535053
1	477869	477966	1	498144	498396
1	478027	478133	1	498144	498396
1	478134	478643	1	506387	506858
1	478134	478643	1	521507	521737
1	480711	480934	1	506387	506858
1	480711	480934	1	506859	508321
1	480711	480934	1	515679	516115
1	480711	480934	1	516174	516413
1	482762	482920	1	506387	506858
1	498144	498396	1	506387	506858
1	498144	498396	1	506859	508321
1	498144	498396	1	515679	516115
1	498144	498396	1	516174	516413
1	498144	498396	1	521507	521737
1	498144	498396	1	601988	602724
1	506387	506858	1	515299	515529
1	506387	506858	1	529791	530036
1	506387	506858	1	546433	546684
1	506859	508321	1	515299	515529
1	521507	521737	1	535061	535245
1	521507	521737	1	536255	537004
1	521507	521737	1	543218	543361
1	521507	521737	1	546433	546684
1	521507	521737	1	620605	621074
1	535061	535245	1	601988	602724
1	546433	546684	1	558271	558686
1	558271	558686	1	583492	583630
1	565174	565555	1	583492	583630
1	583492	583630	1	601988	602724
1	588194	588451	1	601741	601987
1	588194	588451	1	606232	606406
1	588194	588451	1	620605	621074
1	601741	601987	1	613578	614690
1	601988	602724	1	620605	621074
1	605666	606011	1	618900	619173
1	605666	606011	1	620605	621074
1	606232	606406	1	613578	614690
1	606232	606406	1	638453	638797
1	613578	614690	1	620605	621074
1	620605	621074	1	638453	638797
1	620605	621074	1	665472	665645
1	620605	621074	1	798442	799811
1	620605	621074	1	953967	954813
1	624022	624274	1	638453	638797
1	677459	677783	1	729623	730039
1	695693	695877	1	729623	730039
1	706193	706382	1	729623	730039
1	707223	708006	1	729623	730039
1	711236	711476	1	755557	755826
1	729623	730039	1	740062	740427
1	729623	730039	1	746413	747583
1	729623	730039	1	747584	747857
1	740062	740427	1	798442	799811
1	755557	755826	1	798442	799811
1	772256	772687	1	798442	799811
1	798442	799811	1	819774	820089
1	843219	843770	1	863492	864621
1	844815	844977	1	863492	864621
1	845122	845571	1	863492	864621
1	849190	850189	1	871913	872169
1	898756	899157	1	957795	958824
1	914034	914403	1	953967	954813
1	914404	915426	1	957795	958824
1	914404	915426	1	977124	977521
1	926547	927277	1	969272	969474
1	953967	954813	1	969475	969708
1	953967	954813	1	975841	975990
1	953967	954813	1	977124	977521
1	953967	954813	1	982298	983007
1	953967	954813	1	987820	988084
1	955271	955737	1	977124	977521
1	957284	957403	1	977124	977521
1	957694	957787	1	977124	977521
1	957795	958824	1	977555	977891
1	957795	958824	1	983240	983413
1	957795	958824	1	984701	985345
1	957795	958824	1	1003932	1005220
1	957795	958824	1	1023433	1025531
1	968321	968596	1	977124	977521
1	968321	968596	1	990340	990808
1	969475	969708	1	977555	977891
1	969475	969708	1	1001259	1001958
1	969475	969708	1	1003932	1005220
1	977124	977521	1	1001259	1001958
1	977124	977521	1	1022656	1023130
1	977124	977521	1	1023433	1025531
1	977124	977521	1	1084717	1086443
1	977124	977521	1	1221184	1222499
1	989713	990339	1	1023433	1025531
1	990340	990808	1	1023433	1025531
1	1022656	1023130	1	1036587	1037096
1	1023433	1025531	1	1036587	1037096
1	1023433	1025531	1	1043454	1043639
1	1023433	1025531	1	1043640	1043838
1	1023433	1025531	1	1081492	1081860
1	1036587	1037096	1	1071182	1071746
1	1036587	1037096	1	1084717	1086443
1	1036587	1037096	1	1105241	1106487
1	1043640	1043838	1	1071182	1071746
1	1070397	1070615	1	1084717	1086443
1	1071182	1071746	1	1081492	1081860
1	1073519	1073772	1	1084717	1086443
1	1081492	1081860	1	1100037	1101404
1	1081492	1081860	1	1105241	1106487
1	1081492	1081860	1	1123130	1123585
1	1084717	1086443	1	1104881	1105240
1	1084717	1086443	1	1300683	1301021
1	1104881	1105240	1	1122282	1122455
1	1105241	1106487	1	1144440	1145062
1	1105241	1106487	1	1207409	1207598
1	1105241	1106487	1	1478142	1478738
1	1120013	1120471	1	1143846	1144439
1	1120472	1120594	1	1139704	1140746
1	1120595	1121735	1	1144440	1145062
1	1120595	1121735	1	1176298	1176865
1	1121821	1122042	1	1139704	1140746
1	1122282	1122455	1	1144440	1145062
1	1122456	1123129	1	1133805	1134411
1	1123130	1123585	1	1144440	1145062
1	1123130	1123585	1	1146243	1146329
1	1130377	1131508	1	1144440	1145062
1	1130377	1131508	1	1176298	1176865
1	1144440	1145062	1	1165085	1165465
1	1144440	1145062	1	1167724	1168273
1	1144440	1145062	1	1183057	1184118
1	1144440	1145062	1	1184119	1184268
1	1146330	1146926	1	1159691	1159867
1	1158954	1159591	1	1183057	1184118
1	1159691	1159867	1	1183057	1184118
1	1159691	1159867	1	1221184	1222499
1	1159691	1159867	1	1223403	1224967
1	1159691	1159867	1	1225954	1227224
1	1161515	1161891	1	1183057	1184118
1	1165085	1165465	1	1175180	1175429
1	1165085	1165465	1	1176298	1176865
1	1165085	1165465	1	1207409	1207598
1	1165085	1165465	1	1209225	1209619
1	1165562	1165700	1	1183057	1184118
1	1167724	1168273	1	1175180	1175429
1	1167724	1168273	1	1176298	1176865
1	1167724	1168273	1	1207409	1207598
1	1168274	1168454	1	1183057	1184118
1	1168455	1168645	1	1183057	1184118
1	1175180	1175429	1	1183057	1184118
1	1175180	1175429	1	1221184	1222499
1	1175430	1176297	1	1207409	1207598
1	1176298	1176865	1	1183057	1184118
1	1176298	1176865	1	1221184	1222499
1	1183057	1184118	1	1207409	1207598
1	1183057	1184118	1	1209225	1209619
1	1183057	1184118	1	1232356	1232916
1	1193332	1193560	1	1221184	1222499
1	1207409	1207598	1	1221184	1222499
1	1207409	1207598	1	1223403	1224967
1	1207409	1207598	1	1225954	1227224
1	1207409	1207598	1	1239653	1241469
1	1207409	1207598	1	1245039	1245249
1	1207409	1207598	1	1245869	1246113
1	1209225	1209619	1	1221184	1222499
1	1209225	1209619	1	1223403	1224967
1	1209225	1209619	1	1225954	1227224
1	1209225	1209619	1	1239653	1241469
1	1221184	1222499	1	1230876	1231908
1	1221184	1222499	1	1231990	1232355
1	1221184	1222499	1	1232356	1232916
1	1221184	1222499	1	1245250	1245743
1	1221184	1222499	1	1278760	1279757
1	1221184	1222499	1	1279758	1280189
1	1221184	1222499	1	1286071	1286295
1	1221184	1222499	1	1288576	1288801
1	1221184	1222499	1	1300683	1301021
1	1221184	1222499	1	1450380	1450748
1	1223403	1224967	1	1232356	1232916
1	1223403	1224967	1	1245250	1245743
1	1223403	1224967	1	1247741	1248301
1	1223403	1224967	1	1252387	1252881
1	1223403	1224967	1	1278760	1279757
1	1225954	1227224	1	1245250	1245743
1	1225954	1227224	1	1272001	1272484
1	1225954	1227224	1	1278760	1279757
1	1225954	1227224	1	1300683	1301021
1	1230876	1231908	1	1239653	1241469
1	1230876	1231908	1	1245039	1245249
1	1230876	1231908	1	1245869	1246113
1	1231990	1232355	1	1239653	1241469
1	1231990	1232355	1	1244963	1245038
1	1231990	1232355	1	1245039	1245249
1	1231990	1232355	1	1245869	1246113
1	1232356	1232916	1	1239653	1241469
1	1232356	1232916	1	1243899	1244962
1	1232356	1232916	1	1245039	1245249
1	1232356	1232916	1	1245869	1246113
1	1232356	1232916	1	1277901	1278716
1	1239653	1241469	1	1278760	1279757
1	1239653	1241469	1	1279758	1280189
1	1239653	1241469	1	1288353	1288575
1	1239653	1241469	1	1300683	1301021
1	1239653	1241469	1	1301022	1301155
1	1239653	1241469	1	1450380	1450748
1	1239653	1241469	1	1478142	1478738
1	1243899	1244962	1	1279758	1280189
1	1244963	1245038	1	1278760	1279757
1	1245039	1245249	1	1252387	1252881
1	1245039	1245249	1	1278760	1279757
1	1245039	1245249	1	1300683	1301021
1	1245250	1245743	1	1294083	1294492
1	1245744	1245868	1	1286296	1287327
1	1245869	1246113	1	1271711	1272000
1	1245869	1246113	1	1278760	1279757
1	1245869	1246113	1	1279758	1280189
1	1245869	1246113	1	1288576	1288801
1	1245869	1246113	1	1337400	1337938
1	1251894	1252312	1	1278760	1279757
1	1251894	1252312	1	1279758	1280189
1	1256402	1256842	1	1288353	1288575
1	1262084	1262600	1	1278760	1279757
1	1271711	1272000	1	1286296	1287327
1	1277901	1278716	1	1288576	1288801
1	1277901	1278716	1	1300683	1301021
1	1278760	1279757	1	1286296	1287327
1	1278760	1279757	1	1294083	1294492
1	1278760	1279757	1	1321224	1322645
1	1279758	1280189	1	1321224	1322645
1	1286296	1287327	1	1300683	1301021
1	1293459	1293941	1	1320613	1321168
1	1293459	1293941	1	1321224	1322645
1	1300683	1301021	1	1314378	1315053
1	1300683	1301021	1	1315941	1316501
1	1300683	1301021	1	1319976	1320320
1	1300683	1301021	1	1320613	1321168
1	1300683	1301021	1	1321224	1322645
1	1300683	1301021	2	18145781	18146306
1	1300683	1301021	4	15994525	15994712
1	1300683	1301021	5	17694465	17695925
1	1301022	1301155	1	1321224	1322645
1	1301156	1301346	1	1321224	1322645
1	1321224	1322645	1	1401039	1401572
1	1364301	1364586	1	1391572	1391891
1	1372916	1373992	1	1395573	1395790
1	1375119	1376272	1	1395573	1395790
1	1379250	1379444	1	1391892	1392067
1	1379250	1379444	1	1392310	1392444
1	1379250	1379444	1	1395573	1395790
1	1379250	1379444	1	1401039	1401572
1	1381144	1381640	1	1401039	1401572
1	1391572	1391891	1	1395573	1395790
1	1391572	1391891	1	1401039	1401572
1	1391572	1391891	1	1450380	1450748
1	1392445	1392618	1	1401039	1401572
1	1395573	1395790	1	1519732	1520404
1	1401039	1401572	1	1431815	1432081
1	1401039	1401572	1	1458073	1458302
1	1401039	1401572	1	1459172	1460324
1	1401039	1401572	1	1461900	1462244
1	1401039	1401572	1	1494129	1494968
1	1401039	1401572	1	1567734	1569927
1	1401039	1401572	1	1611086	1612109
1	1419503	1421067	1	1450380	1450748
1	1422316	1422667	1	1450380	1450748
1	1423384	1423487	1	1450380	1450748
1	1423488	1424511	1	1450280	1450379
1	1423488	1424511	1	1459172	1460324
1	1425780	1426510	1	1450380	1450748
1	1425780	1426510	1	1454994	1455743
1	1425780	1426510	1	1478142	1478738
1	1426944	1427450	1	1450380	1450748
1	1429524	1429917	1	1450380	1450748
1	1431815	1432081	1	1450380	1450748
1	1431815	1432081	1	1478142	1478738
1	1436103	1436360	1	1450380	1450748
1	1436103	1436360	1	1478142	1478738
1	1450280	1450379	1	1478142	1478738
1	1450380	1450748	1	1458073	1458302
1	1450380	1450748	1	1459172	1460324
1	1450380	1450748	1	1461900	1462244
1	1450380	1450748	1	1494129	1494968
1	1450380	1450748	1	1496970	1497903
1	1450380	1450748	1	1505178	1506183
1	1450380	1450748	1	1519732	1520404
1	1450380	1450748	1	1529889	1530157
1	1458073	1458302	1	1478142	1478738
1	1458073	1458302	1	1495303	1496075
1	1459172	1460324	1	1478142	1478738
1	1459172	1460324	1	1495303	1496075
1	1459172	1460324	1	1512152	1512330
1	1461749	1461899	1	1478142	1478738
1	1461900	1462244	1	1478142	1478738
1	1461900	1462244	1	1495303	1496075
1	1462245	1463018	1	1512152	1512330
1	1469415	1470115	1	1494129	1494968
1	1470116	1470527	1	1478142	1478738
1	1470116	1470527	1	1495303	1496075
1	1478142	1478738	1	1494129	1494968
1	1478142	1478738	1	1496970	1497903
1	1478142	1478738	1	1505178	1506183
1	1478142	1478738	1	1510378	1510594
1	1478142	1478738	1	1519732	1520404
1	1478142	1478738	1	1529889	1530157
1	1478142	1478738	1	1611086	1612109
1	1478142	1478738	1	1623211	1624602
1	1494129	1494968	1	1512152	1512330
1	1494129	1494968	1	1535764	1536513
1	1494129	1494968	1	1600692	1600945
1	1495303	1496075	1	1519732	1520404
1	1495303	1496075	1	1567734	1569927
1	1495303	1496075	1	1611086	1612109
1	1505178	1506183	1	1512152	1512330
1	1505178	1506183	1	1530158	1530564
1	1505178	1506183	1	1535764	1536513
1	1510378	1510594	1	1535764	1536513
1	1510595	1510865	1	1519732	1520404
1	1510595	1510865	1	1529889	1530157
1	1510866	1511344	1	1519732	1520404
1	1510866	1511344	1	1529889	1530157
1	1512152	1512330	1	1519732	1520404
1	1512152	1512330	1	1529889	1530157
1	1512152	1512330	1	1550874	1551251
1	1512152	1512330	1	1558176	1558293
1	1512152	1512330	1	1611086	1612109
1	1519732	1520404	1	1530158	1530564
1	1519732	1520404	1	1535764	1536513
1	1519732	1520404	1	1537234	1537456
1	1519732	1520404	1	1537540	1537911
1	1519732	1520404	1	1543339	1543912
1	1519732	1520404	1	1590163	1590465
1	1529889	1530157	1	1535764	1536513
1	1529889	1530157	1	1543339	1543912
1	1529889	1530157	1	1590163	1590465
1	1529889	1530157	1	1600692	1600945
1	1530158	1530564	1	1558176	1558293
1	1535764	1536513	1	1543913	1543965
1	1535764	1536513	1	1550874	1551251
1	1535764	1536513	1	1552657	1553365
1	1535764	1536513	1	1557595	1558175
1	1535764	1536513	1	1558176	1558293
1	1535764	1536513	1	1558310	1558916
1	1535764	1536513	1	1567734	1569927
1	1535764	1536513	1	1611086	1612109
1	1535764	1536513	1	1618701	1619166
1	1535764	1536513	1	1695253	1696693
1	1536675	1537168	1	1558176	1558293
1	1537234	1537456	1	1557595	1558175
1	1537234	1537456	1	1558176	1558293
1	1537540	1537911	1	1557595	1558175
1	1537540	1537911	1	1558176	1558293
1	1537540	1537911	1	1558310	1558916
1	1543339	1543912	1	1558176	1558293
1	1543339	1543912	1	1570105	1570274
1	1558176	1558293	1	1600692	1600945
1	1558310	1558916	1	1590163	1590465
1	1567734	1569927	1	1590163	1590465
1	1567734	1569927	1	1600692	1600945
1	1567734	1569927	1	1618395	1618700
1	1567734	1569927	1	1738677	1739851
1	1570105	1570274	1	1600692	1600945
1	1584598	1584898	1	1611086	1612109
1	1584598	1584898	1	1623211	1624602
1	1588576	1588790	1	1600692	1600945
1	1589023	1589812	1	1623211	1624602
1	1590163	1590465	1	1611086	1612109
1	1590163	1590465	1	1618701	1619166
1	1590163	1590465	1	1622688	1622933
1	1590163	1590465	1	1623211	1624602
1	1590163	1590465	1	1694771	1694958
1	1590163	1590465	1	1695253	1696693
1	1590613	1590743	1	1618395	1618700
1	1595849	1596576	1	1622934	1623210
1	1597243	1597477	1	1622934	1623210
1	1597534	1597629	1	1618395	1618700
1	1597630	1597937	1	1622688	1622933
1	1597630	1597937	1	1623211	1624602
1	1597938	1598938	1	1622934	1623210
1	1598939	1599959	1	1622934	1623210
1	1599960	1600691	1	1611086	1612109
1	1599960	1600691	1	1618701	1619166
1	1599960	1600691	1	1622688	1622933
1	1599960	1600691	1	1623211	1624602
1	1600692	1600945	1	1611086	1612109
1	1600692	1600945	1	1618276	1618321
1	1600692	1600945	1	1618701	1619166
1	1600692	1600945	1	1622688	1622933
1	1600692	1600945	1	1623211	1624602
1	1600692	1600945	1	1639698	1639903
1	1600692	1600945	1	1677804	1678994
1	1600692	1600945	1	1695253	1696693
1	1611086	1612109	1	1618395	1618700
1	1611086	1612109	1	1622934	1623210
1	1611086	1612109	1	1629290	1629736
1	1611086	1612109	1	1637128	1637361
1	1611086	1612109	1	1646354	1646581
1	1611086	1612109	1	1661200	1661949
1	1611086	1612109	1	1663634	1663832
1	1611086	1612109	1	1665984	1666576
1	1611086	1612109	1	1679154	1679324
1	1618395	1618700	1	1622688	1622933
1	1618395	1618700	1	1623211	1624602
1	1618701	1619166	1	1622934	1623210
1	1618701	1619166	1	1629290	1629736
1	1618701	1619166	1	1629800	1630102
1	1618701	1619166	1	1637128	1637361
1	1618701	1619166	1	1643640	1644324
1	1618701	1619166	1	1646354	1646581
1	1618701	1619166	1	1660666	1661199
1	1622688	1622933	1	1637128	1637361
1	1622688	1622933	1	1702702	1703437
1	1622934	1623210	1	1639698	1639903
1	1622934	1623210	1	1682634	1683190
1	1622934	1623210	1	1695253	1696693
1	1623211	1624602	1	1637128	1637361
1	1623211	1624602	1	1646354	1646581
1	1623211	1624602	1	1646937	1648047
1	1623211	1624602	1	1661200	1661949
1	1623211	1624602	1	1663634	1663832
1	1623211	1624602	1	1665984	1666576
1	1623211	1624602	1	1690577	1690752
1	1629290	1629736	1	1646582	1646678
1	1637128	1637361	1	1677804	1678994
1	1637128	1637361	1	1695253	1696693
1	1646354	1646581	1	1666908	1667362
1	1646354	1646581	1	1677804	1678994
1	1646354	1646581	1	1682634	1683190
1	1646354	1646581	1	1695253	1696693
1	1646937	1648047	1	1677804	1678994
1	1648102	1648419	1	1665984	1666576
1	1661200	1661949	1	1695253	1696693
1	1663634	1663832	1	1677804	1678994
1	1663634	1663832	1	1695253	1696693
1	1665984	1666576	1	1677804	1678994
1	1665984	1666576	1	1694580	1694770
1	1665984	1666576	1	1695253	1696693
1	1666577	1666742	1	1693364	1694077
1	1666908	1667362	1	1738677	1739851
1	1667363	1667479	1	1695253	1696693
1	1677804	1678994	1	1702702	1703437
1	1677804	1678994	1	1738677	1739851
1	1679154	1679324	1	1695253	1696693
1	1679518	1679746	1	1695253	1696693
1	1681187	1681757	1	1695253	1696693
1	1682634	1683190	1	1738677	1739851
1	1694580	1694770	1	1738677	1739851
1	1695253	1696693	1	1702702	1703437
1	1695253	1696693	1	1707204	1707632
1	1695253	1696693	1	1738677	1739851
1	1695253	1696693	1	1743805	1744412
1	1695253	1696693	1	1861485	1861959
1	1706763	1707102	1	1738677	1739851
1	1710016	1710094	1	1738677	1739851
1	1715078	1715711	1	1738677	1739851
1	1738677	1739851	1	1773493	1774276
1	1743805	1744412	1	1773493	1774276
1	1748574	1748819	1	1773493	1774276
1	1748574	1748819	1	1774864	1775215
1	1773198	1773492	1	1798868	1799410
1	1773493	1774276	1	1799436	1799983
1	1773493	1774276	1	1806976	1807344
1	1773493	1774276	1	1817772	1818590
1	1773493	1774276	1	1819531	1819860
1	1773493	1774276	1	1861485	1861959
1	1773493	1774276	1	1862414	1863069
1	1774864	1775215	1	1817772	1818590
1	1774864	1775215	1	1819531	1819860
1	1774864	1775215	1	1861485	1861959
1	1798868	1799410	1	1806976	1807344
1	1798868	1799410	1	1817772	1818590
1	1798868	1799410	1	1819531	1819860
1	1798868	1799410	1	1824536	1824796
1	1798868	1799410	1	1861485	1861959
1	1798868	1799410	1	1862414	1863069
1	1798868	1799410	1	1873019	1873512
1	1798868	1799410	1	1910909	1911414
1	1798868	1799410	1	1930301	1930789
1	1799436	1799983	1	1933054	1933598
1	1817772	1818590	1	1845521	1846680
1	1817772	1818590	1	1877996	1878356
1	1818731	1818848	1	1861485	1861959
1	1819531	1819860	1	1845521	1846680
1	1821454	1822727	1	1861485	1861959
1	1837772	1838959	1	1845521	1846680
1	1838960	1839034	1	1861485	1861959
1	1840975	1841209	1	1861485	1861959
1	1840975	1841209	1	1862414	1863069
1	1840975	1841209	1	1863167	1863642
1	1840975	1841209	1	1864920	1865139
1	1841260	1844246	1	1861485	1861959
1	1841260	1844246	1	1862414	1863069
1	1841260	1844246	1	1873019	1873512
1	1845521	1846680	1	1855464	1855898
1	1845521	1846680	1	1861485	1861959
1	1845521	1846680	1	1862414	1863069
1	1845521	1846680	1	1863167	1863642
1	1845521	1846680	1	1863643	1863898
1	1845521	1846680	1	1864920	1865139
1	1845521	1846680	1	1868534	1868706
1	1845521	1846680	1	1873019	1873512
1	1845521	1846680	1	1876720	1877225
1	1845521	1846680	1	1910909	1911414
1	1845521	1846680	1	1930301	1930789
1	1855464	1855898	1	1877996	1878356
1	1861402	1861484	1	1873019	1873512
1	1861485	1861959	1	1873513	1873564
1	1861485	1861959	1	1874842	1875511
1	1861485	1861959	1	1877226	1877304
1	1861485	1861959	1	1877996	1878356
1	1861485	1861959	1	1883767	1883984
1	1861485	1861959	1	1889189	1889572
1	1861485	1861959	1	1890461	1890708
1	1861485	1861959	1	1893274	1893536
1	1861485	1861959	1	1893537	1894805
1	1861485	1861959	1	1906160	1906379
1	1861485	1861959	1	1933054	1933598
1	1861485	1861959	1	1935725	1936361
1	1861485	1861959	1	1997550	1998686
1	1862414	1863069	1	1874842	1875511
1	1862414	1863069	1	1877226	1877304
1	1862414	1863069	1	1877996	1878356
1	1862414	1863069	1	1883038	1883411
1	1862414	1863069	1	1883767	1883984
1	1862414	1863069	1	1889189	1889572
1	1862414	1863069	1	1890461	1890708
1	1862414	1863069	1	1893274	1893536
1	1862414	1863069	1	1893537	1894805
1	1862414	1863069	1	1906160	1906379
1	1862414	1863069	1	1933054	1933598
1	1862414	1863069	1	1935725	1936361
1	1862414	1863069	1	2055890	2056272
1	1863643	1863898	1	1877996	1878356
1	1863643	1863898	1	1933054	1933598
1	1863916	1864028	1	1889189	1889572
1	1864920	1865139	1	1877226	1877304
1	1864920	1865139	1	1877996	1878356
1	1864920	1865139	1	1889189	1889572
1	1864920	1865139	1	1893274	1893536
1	1867176	1867542	1	1877996	1878356
1	1868534	1868706	1	1883767	1883984
1	1873019	1873512	1	1877996	1878356
1	1873019	1873512	1	1883767	1883984
1	1873019	1873512	1	1889189	1889572
1	1873019	1873512	1	1893274	1893536
1	1873019	1873512	1	1906160	1906379
1	1873019	1873512	1	1933054	1933598
1	1876720	1877225	1	1883767	1883984
1	1877996	1878356	1	1883412	1883766
1	1877996	1878356	1	1890709	1891212
1	1877996	1878356	1	1910909	1911414
1	1877996	1878356	1	1920665	1921001
1	1877996	1878356	1	1930301	1930789
1	1877996	1878356	1	1933599	1933839
1	1889189	1889572	1	1930301	1930789
1	1906160	1906379	1	1920665	1921001
1	1906160	1906379	1	1921753	1921855
1	1906160	1906379	1	1930301	1930789
1	1906160	1906379	1	1930790	1931035
1	1906160	1906379	1	1931045	1931172
1	1910909	1911414	1	1921856	1922054
1	1910909	1911414	1	1933054	1933598
1	1910909	1911414	1	1935725	1936361
1	1910909	1911414	1	1997550	1998686
1	1920499	1920664	1	1935725	1936361
1	1920665	1921001	1	1933054	1933598
1	1920665	1921001	1	1935725	1936361
1	1921856	1922054	1	1930301	1930789
1	1930301	1930789	1	1935725	1936361
1	1930301	1930789	1	1939497	1940007
1	1930301	1930789	1	1995767	1997110
1	1930301	1930789	1	1997550	1998686
1	1930790	1931035	1	1935725	1936361
1	1931045	1931172	1	1935725	1936361
1	1973990	1974572	1	1997550	1998686
1	1977353	1977463	1	1997550	1998686
1	1988800	1988991	1	1997550	1998686
1	1997550	1998686	1	2013228	2013602
1	2034724	2034946	1	2040102	2040312
1	2034724	2034946	1	2049063	2049559
1	2034724	2034946	1	2051581	2051850
1	2034724	2034946	1	2051851	2052430
1	2040102	2040312	1	2055890	2056272
1	2040102	2040312	1	2081814	2082632
1	2051581	2051850	1	2081814	2082632
1	2051581	2051850	1	2106843	2108665
1	2055890	2056272	1	2081178	2081813
1	2056273	2056653	1	2081814	2082632
1	2056273	2056653	1	2106843	2108665
1	2059536	2060076	1	2081814	2082632
1	2081178	2081813	1	2092088	2092685
1	2081178	2081813	1	2106843	2108665
1	2081178	2081813	1	2127400	2128365
1	2081178	2081813	1	2165085	2165656
1	2081814	2082632	1	2148419	2148776
1	2081814	2082632	1	2213539	2213960
1	2081814	2082632	1	2366123	2367139
1	2092088	2092685	1	2281863	2282307
1	2106843	2108665	1	2148419	2148776
1	2106843	2108665	1	2148851	2149480
1	2106843	2108665	1	2153087	2153239
1	2125349	2125579	1	2139907	2140191
1	2125349	2125579	1	2148419	2148776
1	2125349	2125579	1	2164776	2164889
1	2127236	2127332	1	2148419	2148776
1	2127400	2128365	1	2139907	2140191
1	2127400	2128365	1	2140341	2140533
1	2127400	2128365	1	2143695	2144312
1	2127400	2128365	1	2148419	2148776
1	2127400	2128365	1	2148851	2149480
1	2127400	2128365	1	2152921	2153086
1	2127400	2128365	1	2153087	2153239
1	2127400	2128365	1	2153240	2153518
1	2127400	2128365	1	2164776	2164889
1	2127400	2128365	1	2213539	2213960
1	2127400	2128365	1	2225320	2226063
1	2129204	2129241	1	2148419	2148776
1	2139907	2140191	1	2148777	2148850
1	2140623	2140746	1	2148419	2148776
1	2141213	2141430	1	2213539	2213960
1	2143695	2144312	1	2196534	2196894
1	2148419	2148776	1	2165085	2165656
1	2153087	2153239	1	2165085	2165656
1	2153087	2153239	1	2221965	2222163
1	2163720	2164775	1	2196534	2196894
1	2164776	2164889	1	2196534	2196894
1	2164901	2165084	1	2183821	2184295
1	2165085	2165656	1	2194965	2195136
1	2165085	2165656	1	2197832	2198264
1	2165085	2165656	1	2199267	2199457
1	2165085	2165656	1	2204686	2205345
1	2165085	2165656	1	2213539	2213960
1	2165085	2165656	1	2215278	2215511
1	2165085	2165656	1	2225320	2226063
1	2165085	2165656	1	2287533	2287726
1	2174476	2174597	1	2213539	2213960
1	2184344	2184897	1	2202515	2202676
1	2195656	2196163	1	2213539	2213960
1	2195656	2196163	1	2215278	2215511
1	2195656	2196163	1	2225320	2226063
1	2195656	2196163	1	2234094	2235287
1	2195656	2196163	1	2238817	2239041
1	2195656	2196163	1	2281863	2282307
1	2196534	2196894	1	2213539	2213960
1	2196534	2196894	1	2215278	2215511
1	2196534	2196894	1	2225320	2226063
1	2196534	2196894	1	2322677	2322941
1	2204686	2205345	1	2215528	2215662
1	2213539	2213960	1	2221965	2222163
1	2213539	2213960	1	2229079	2229157
1	2213539	2213960	1	2265651	2267116
1	2213539	2213960	1	2269178	2270186
1	2221965	2222163	1	2281863	2282307
1	2225320	2226063	1	2269178	2270186
1	2225320	2226063	1	2332833	2333597
1	2227904	2228032	1	2246130	2246577
1	2265651	2267116	1	2281863	2282307
1	2265651	2267116	1	2290599	2290815
1	2265651	2267116	1	2304892	2305623
1	2269178	2270186	1	2281863	2282307
1	2269178	2270186	1	2287533	2287726
1	2269178	2270186	1	2290599	2290815
1	2269178	2270186	1	2304892	2305623
1	2278109	2278155	1	2287533	2287726
1	2278449	2278562	1	2287533	2287726
1	2278449	2278562	1	2290599	2290815
1	2281277	2281500	1	2322677	2322941
1	2281501	2281638	1	2304892	2305623
1	2281863	2282307	1	2301513	2301973
1	2281863	2282307	1	2304830	2304891
1	2281863	2282307	1	2318155	2318921
1	2281863	2282307	1	2322942	2323172
1	2281863	2282307	1	2332833	2333597
1	2281863	2282307	1	2333598	2333804
1	2281863	2282307	1	2376365	2376734
1	2285217	2286149	1	2322677	2322941
1	2287533	2287726	1	2322942	2323172
1	2290599	2290815	1	2318155	2318921
1	2290599	2290815	1	2332833	2333597
1	2301513	2301973	1	2322677	2322941
1	2301513	2301973	1	2366123	2367139
1	2301513	2301973	1	2407205	2407770
1	2304263	2304829	1	2332833	2333597
1	2304892	2305623	1	2318155	2318921
1	2304892	2305623	1	2332833	2333597
1	2304892	2305623	1	2333598	2333804
1	2304892	2305623	1	2376365	2376734
1	2318155	2318921	1	2354715	2354951
1	2318155	2318921	1	2357795	2358272
1	2318155	2318921	1	2366123	2367139
1	2322677	2322941	1	2332833	2333597
1	2322677	2322941	1	2333598	2333804
1	2322677	2322941	1	2333805	2334664
1	2322677	2322941	1	2335186	2336261
1	2322677	2322941	1	2337235	2338311
1	2322677	2322941	1	2340415	2341088
1	2322677	2322941	1	2344702	2345718
1	2322677	2322941	1	2345719	2345867
1	2322677	2322941	1	2354978	2355083
1	2322677	2322941	1	2376365	2376734
1	2322942	2323172	1	2345932	2346386
1	2322942	2323172	1	2357795	2358272
1	2322942	2323172	1	2366123	2367139
1	2322942	2323172	1	2367582	2368062
1	2332833	2333597	1	2352388	2352503
1	2332833	2333597	1	2352504	2352752
1	2332833	2333597	1	2357795	2358272
1	2332833	2333597	1	2366123	2367139
1	2332833	2333597	1	2367582	2368062
1	2333598	2333804	1	2366123	2367139
1	2333805	2334664	1	2366123	2367139
1	2340415	2341088	1	2357795	2358272
1	2340415	2341088	1	2366123	2367139
1	2340415	2341088	1	2367582	2368062
1	2344702	2345718	1	2357795	2358272
1	2344702	2345718	1	2366123	2367139
1	2345719	2345867	1	2352504	2352752
1	2345719	2345867	1	2354715	2354951
1	2345719	2345867	1	2357795	2358272
1	2345719	2345867	1	2366123	2367139
1	2345719	2345867	1	2367582	2368062
1	2354715	2354951	1	2376365	2376734
1	2354978	2355083	1	2366123	2367139
1	2354978	2355083	1	2367582	2368062
1	2357795	2358272	1	2376365	2376734
1	2366123	2367139	1	2376365	2376734
1	2366123	2367139	1	2432329	2434309
1	2366123	2367139	1	2589225	2589590
1	2367582	2368062	1	2376365	2376734
1	2376365	2376734	1	2391177	2391298
1	2376365	2376734	1	2391330	2392273
1	2376365	2376734	1	2445822	2446269
1	2413234	2413398	1	2432329	2434309
1	2422059	2422398	1	2445822	2446269
1	2432329	2434309	1	2442795	2443364
1	2432329	2434309	1	2445822	2446269
1	2432329	2434309	1	2518255	2518610
1	2446270	2446454	1	2463202	2463610
1	2512028	2512202	1	2517897	2518254
1	2512203	2512840	1	2562769	2563048
1	2516429	2516523	1	2549146	2549450
1	2517897	2518254	1	2549146	2549450
1	2517897	2518254	1	2563049	2563410
1	2517897	2518254	1	2631359	2631632
1	2518255	2518610	1	2549451	2550041
1	2518255	2518610	1	2559831	2560049
1	2518255	2518610	1	2560167	2561513
1	2518255	2518610	1	2562769	2563048
1	2518255	2518610	1	2589225	2589590
1	2518255	2518610	1	2612114	2612810
1	2518255	2518610	1	2672656	2672907
1	2523537	2524078	1	2562769	2563048
1	2548753	2548976	1	2559831	2560049
1	2548753	2548976	1	2560167	2561513
1	2548753	2548976	1	2562769	2563048
1	2548753	2548976	1	2589225	2589590
1	2548753	2548976	1	2613824	2615516
1	2548977	2549145	1	2563049	2563410
1	2549146	2549450	1	2559831	2560049
1	2549146	2549450	1	2560167	2561513
1	2549146	2549450	1	2561978	2562060
1	2549146	2549450	1	2562769	2563048
1	2549146	2549450	1	2623454	2623826
1	2549451	2550041	1	2561739	2561887
1	2549451	2550041	1	2563049	2563410
1	2549451	2550041	1	2610804	2611082
1	2549451	2550041	1	2625772	2626853
1	2549451	2550041	1	2631359	2631632
1	2560167	2561513	1	2625772	2626853
1	2560167	2561513	1	2631359	2631632
1	2562769	2563048	1	2680849	2682040
1	2562769	2563048	1	2696076	2696609
1	2563049	2563410	1	2585766	2586680
1	2563049	2563410	1	2589225	2589590
1	2563049	2563410	1	2612114	2612810
1	2563049	2563410	1	2613824	2615516
1	2563049	2563410	1	2622626	2623254
1	2563049	2563410	1	2645894	2646337
1	2585766	2586680	1	2610804	2611082
1	2585766	2586680	1	2612811	2613007
1	2585766	2586680	1	2631359	2631632
1	2589225	2589590	1	2610804	2611082
1	2589225	2589590	1	2612811	2613007
1	2589225	2589590	1	2625772	2626853
1	2589225	2589590	1	2631359	2631632
1	2589225	2589590	1	2680849	2682040
1	2590052	2590158	1	2610804	2611082
1	2610804	2611082	1	2622626	2623254
1	2610804	2611082	1	2623454	2623826
1	2612114	2612810	1	2623255	2623427
1	2612114	2612810	1	2625772	2626853
1	2612114	2612810	1	2631359	2631632
1	2612114	2612810	1	2640872	2641219
1	2612114	2612810	1	2641367	2641689
1	2613824	2615516	1	2623255	2623427
1	2613824	2615516	1	2625772	2626853
1	2613824	2615516	1	2630613	2631358
1	2613824	2615516	1	2631359	2631632
1	2613824	2615516	1	2640872	2641219
1	2613824	2615516	1	2641367	2641689
1	2613824	2615516	1	2680849	2682040
1	2622626	2623254	1	2631359	2631632
1	2622626	2623254	1	2640872	2641219
1	2622626	2623254	1	2641220	2641366
1	2622626	2623254	1	2641367	2641689
1	2622626	2623254	1	2680849	2682040
1	2622626	2623254	1	2696076	2696609
1	2623454	2623826	1	2631359	2631632
1	2623454	2623826	1	2641367	2641689
1	2623454	2623826	1	2696076	2696609
1	2625772	2626853	1	2645894	2646337
1	2625772	2626853	1	2658697	2659356
1	2625772	2626853	1	2754559	2755354
1	2631359	2631632	1	2645894	2646337
1	2631359	2631632	1	2658697	2659356
1	2631359	2631632	1	2662936	2663077
1	2631359	2631632	1	2672656	2672907
1	2631359	2631632	1	2716276	2716739
1	2631359	2631632	1	2746683	2747400
1	2645894	2646337	1	2673311	2674157
1	2645894	2646337	1	2680849	2682040
1	2645894	2646337	1	2696076	2696609
1	2658697	2659356	1	2680381	2680848
1	2658697	2659356	1	2680849	2682040
1	2658697	2659356	1	2696076	2696609
1	2659357	2659624	1	2672656	2672907
1	2662936	2663077	1	2680849	2682040
1	2662936	2663077	1	2689050	2689622
1	2663078	2663245	1	2672656	2672907
1	2663078	2663245	1	2716276	2716739
1	2663078	2663245	1	2754559	2755354
1	2672656	2672907	1	2680381	2680848
1	2672656	2672907	1	2680849	2682040
1	2672656	2672907	1	2689050	2689622
1	2672656	2672907	1	2696076	2696609
1	2672908	2673301	1	2680849	2682040
1	2680381	2680848	1	2716276	2716739
1	2680849	2682040	1	2694179	2695115
1	2680849	2682040	1	2716276	2716739
1	2680849	2682040	1	2754559	2755354
1	2696076	2696609	1	2716276	2716739
1	2696076	2696609	1	2746683	2747400
1	2696076	2696609	1	2754559	2755354
1	2696076	2696609	1	2756235	2756480
1	2696610	2697050	1	2754559	2755354
1	2715890	2716275	1	2746683	2747400
1	2716276	2716739	1	2744135	2744780
1	2716276	2716739	1	2819999	2820213
1	2737227	2737859	1	2761477	2761558
1	2744135	2744780	1	2754559	2755354
1	2744135	2744780	1	2756235	2756480
1	2744135	2744780	1	2771223	2771627
1	2744965	2745303	1	2756235	2756480
1	2746683	2747400	1	2759812	2760477
1	2746683	2747400	1	2760593	2761160
1	2746683	2747400	1	2761477	2761558
1	2746683	2747400	1	2812419	2812568
1	2746683	2747400	1	2819557	2819687
1	2746683	2747400	1	2825829	2826592
1	2746683	2747400	1	2827803	2828170
1	2750111	2750554	1	2761477	2761558
1	2773641	2774169	1	2825829	2826592
1	2775733	2776252	1	2825829	2826592
1	2812419	2812568	1	2825588	2825828
1	2825588	2825828	1	2845693	2846116
1	2866619	2867711	1	2889803	2890320
1	2889803	2890320	1	2931579	2931829
1	2915454	2915738	1	2931579	2931829
1	2929282	2929603	1	2964884	2966573
1	2931579	2931829	1	2956727	2957522
1	2931579	2931829	1	2964884	2966573
1	2931579	2931829	1	2981638	2983489
1	2932844	2933395	1	2981638	2983489
1	2949967	2950415	1	2964884	2966573
1	2950584	2950670	1	2964435	2964660
1	2951766	2951813	1	3056474	3056897
1	2951827	2952710	1	2956727	2957522
1	2951827	2952710	1	2964884	2966573
1	2951827	2952710	1	2971908	2972190
1	2951827	2952710	1	2981638	2983489
1	2956727	2957522	1	2964078	2964434
1	2956727	2957522	1	2964435	2964660
1	2956727	2957522	1	3056474	3056897
1	2964078	2964434	1	2981638	2983489
1	2964435	2964660	1	2981638	2983489
1	2964884	2966573	1	3056474	3056897
1	2964884	2966573	1	3102543	3102853
1	2981638	2983489	1	2992132	2992523
1	2981638	2983489	1	3020356	3020916
1	2981638	2983489	1	3056474	3056897
1	2981638	2983489	1	3102543	3102853
1	2985003	2985194	1	2997518	2998407
1	2985003	2985194	1	3000446	3001153
1	2985003	2985194	1	3002804	3003499
1	2985003	2985194	1	3003500	3003941
1	2985003	2985194	1	3008987	3009434
1	2985341	2985462	1	2999834	3000445
1	2985341	2985462	1	3001940	3002803
1	2985341	2985462	1	3003500	3003941
1	3019840	3020061	1	3056474	3056897
1	3031662	3032167	1	3056474	3056897
1	3041486	3041776	1	3056474	3056897
1	3041486	3041776	1	3102543	3102853
1	3046946	3047179	1	3056474	3056897
1	3046946	3047179	1	3102543	3102853
1	3056474	3056897	1	3064283	3064775
1	3056474	3056897	1	3083520	3084860
1	3056474	3056897	1	3086583	3086733
1	3056474	3056897	1	3099915	3100189
1	3056474	3056897	1	3118879	3119028
1	3056474	3056897	1	3170856	3172030
1	3057542	3057785	1	3102543	3102853
1	3059972	3060749	1	3083520	3084860
1	3059972	3060749	1	3102543	3102853
1	3064283	3064775	1	3079940	3080615
1	3064283	3064775	1	3086148	3086582
1	3064283	3064775	1	3087042	3087314
1	3064283	3064775	1	3090285	3090798
1	3064283	3064775	1	3090799	3091371
1	3064283	3064775	1	3093998	3094637
1	3064283	3064775	1	3102543	3102853
1	3064800	3064865	1	3093998	3094637
1	3064866	3064967	1	3092611	3093474
1	3065121	3065579	1	3090799	3091371
1	3065121	3065579	1	3092611	3093474
1	3066870	3067342	1	3083520	3084860
1	3066870	3067342	1	3086583	3086733
1	3066870	3067342	1	3092611	3093474
1	3069700	3069789	1	3083520	3084860
1	3069700	3069789	1	3086583	3086733
1	3069790	3069898	1	3083520	3084860
1	3069790	3069898	1	3086583	3086733
1	3069790	3069898	1	3092611	3093474
1	3079940	3080615	1	3086583	3086733
1	3083520	3084860	1	3090285	3090798
1	3083520	3084860	1	3090799	3091371
1	3083520	3084860	1	3093998	3094637
1	3083520	3084860	1	3102543	3102853
1	3083520	3084860	1	3118644	3118849
1	3086148	3086582	1	3118879	3119028
1	3086583	3086733	1	3090799	3091371
1	3086583	3086733	1	3102543	3102853
1	3090285	3090798	1	3119347	3119517
1	3102543	3102853	1	3118879	3119028
1	3102543	3102853	1	3119347	3119517
1	3102543	3102853	1	3130502	3130667
1	3102543	3102853	1	3170856	3172030
1	3130502	3130667	1	3167311	3167554
1	3140976	3141681	1	3153671	3154290
1	3140976	3141681	1	3170856	3172030
1	3154298	3154850	1	3170856	3172030
1	3154298	3154850	1	3201475	3202093
1	3167311	3167554	1	3170856	3172030
1	3170856	3172030	1	3192050	3192269
1	3170856	3172030	1	3217247	3217468
1	3170856	3172030	1	3227817	3228123
1	3170856	3172030	1	3278057	3278400
1	3188063	3188699	1	3217247	3217468
1	3188063	3188699	1	3227817	3228123
1	3201095	3201474	1	3217247	3217468
1	3201095	3201474	1	3227817	3228123
1	3201475	3202093	1	3217247	3217468
1	3201475	3202093	1	3217469	3217613
1	3201475	3202093	1	3227817	3228123
1	3201475	3202093	1	3230653	3231042
1	3201475	3202093	1	3244276	3244360
1	3201475	3202093	1	3283967	3284650
1	3202094	3202249	1	3228124	3228462
1	3205229	3205660	1	3228124	3228462
1	3212627	3213429	1	3227817	3228123
1	3217247	3217468	1	3228124	3228462
1	3227817	3228123	1	3232927	3233121
1	3227817	3228123	1	3234592	3235206
1	3227817	3228123	1	3235226	3235284
1	3227817	3228123	1	3260759	3261416
1	3227817	3228123	1	3264777	3264873
1	3227817	3228123	1	3296252	3296997
1	3227817	3228123	1	3564484	3565340
1	3228124	3228462	1	3232391	3232791
1	3228124	3228462	1	3232792	3232899
1	3228124	3228462	1	3235285	3235718
1	3228124	3228462	1	3243958	3244269
1	3228124	3228462	1	3244276	3244360
1	3228124	3228462	1	3244473	3244785
1	3228124	3228462	1	3284935	3285379
1	3229690	3229821	1	3234592	3235206
1	3229690	3229821	1	3265607	3266285
1	3234592	3235206	1	3244276	3244360
1	3243958	3244269	1	3257277	3257591
1	3243958	3244269	1	3257592	3258083
1	3243958	3244269	1	3260759	3261416
1	3244276	3244360	1	3255595	3256502
1	3244276	3244360	1	3256552	3257053
1	3244276	3244360	1	3257124	3257276
1	3244276	3244360	1	3257277	3257591
1	3244276	3244360	1	3257592	3258083
1	3244276	3244360	1	3258084	3258484
1	3244276	3244360	1	3258564	3259400
1	3244276	3244360	1	3259401	3259999
1	3244276	3244360	1	3260000	3260706
1	3244276	3244360	1	3260759	3261416
1	3244276	3244360	1	3261755	3262717
1	3244361	3244472	1	3255595	3256502
1	3244361	3244472	1	3257277	3257591
1	3244361	3244472	1	3257592	3258083
1	3244361	3244472	1	3261755	3262717
1	3244473	3244785	1	3256552	3257053
1	3244473	3244785	1	3258084	3258484
1	3244473	3244785	1	3260759	3261416
1	3264492	3264776	1	3288523	3288784
1	3264777	3264873	1	3273829	3274369
1	3264777	3264873	1	3284651	3284934
1	3264777	3264873	1	3284935	3285379
1	3265607	3266285	1	3284935	3285379
1	3273829	3274369	1	3288523	3288784
1	3273829	3274369	1	3296252	3296997
1	3283967	3284650	1	3296252	3296997
1	3284935	3285379	1	3288523	3288784
1	3284935	3285379	1	3296252	3296997
1	3284935	3285379	1	3403335	3404053
1	3288523	3288784	1	3301124	3301335
1	3302272	3303173	1	3323067	3325173
1	3346994	3347319	1	3370846	3371015
1	3363056	3363654	1	3401295	3402153
1	3370846	3371015	1	3401295	3402153
1	3370846	3371015	1	3403335	3404053
1	3370846	3371015	1	3420973	3421204
1	3370846	3371015	1	3478697	3479349
1	3397354	3397649	1	3420973	3421204
1	3397677	3397993	1	3416134	3416375
1	3397677	3397993	1	3447558	3448106
1	3400144	3400962	1	3420973	3421204
1	3400144	3400962	1	3447558	3448106
1	3400976	3401149	1	3420973	3421204
1	3400976	3401149	1	3447558	3448106
1	3401295	3402153	1	3415246	3415393
1	3401295	3402153	1	3415394	3415733
1	3401295	3402153	1	3446907	3447557
1	3401295	3402153	1	3449671	3450138
1	3401295	3402153	1	3472018	3472804
1	3401295	3402153	1	3480279	3480675
1	3403335	3404053	1	3415246	3415393
1	3403335	3404053	1	3415394	3415733
1	3403335	3404053	1	3431098	3432001
1	3403335	3404053	1	3446907	3447557
1	3403335	3404053	1	3480279	3480675
1	3413727	3415245	1	3426536	3427160
1	3415246	3415393	1	3420973	3421204
1	3415246	3415393	1	3426536	3427160
1	3415246	3415393	1	3428079	3428763
1	3415246	3415393	1	3429826	3429933
1	3415246	3415393	1	3430120	3430332
1	3415246	3415393	1	3447558	3448106
1	3415246	3415393	1	3478697	3479349
1	3415246	3415393	1	3479350	3479710
1	3415246	3415393	1	3483154	3484359
1	3415394	3415733	1	3420973	3421204
1	3415394	3415733	1	3430120	3430332
1	3415776	3416133	1	3446907	3447557
1	3415776	3416133	1	3472018	3472804
1	3415776	3416133	1	3480279	3480675
1	3416134	3416375	1	3480279	3480675
1	3420973	3421204	1	3443309	3443623
1	3420973	3421204	1	3446907	3447557
1	3420973	3421204	1	3449671	3450138
1	3420973	3421204	1	3480279	3480675
1	3429643	3429825	1	3447558	3448106
1	3429826	3429933	1	3449671	3450138
1	3429826	3429933	1	3480279	3480675
1	3430120	3430332	1	3446907	3447557
1	3431098	3432001	1	3447558	3448106
1	3431098	3432001	1	3459784	3459978
1	3439773	3440009	1	3447558	3448106
1	3439773	3440009	1	3478697	3479349
1	3440010	3440089	1	3449671	3450138
1	3440010	3440089	1	3515492	3515856
1	3440090	3440838	1	3480279	3480675
1	3443309	3443623	1	3483154	3484359
1	3446907	3447557	1	3470388	3470626
1	3446907	3447557	1	3474227	3474623
1	3446907	3447557	1	3478697	3479349
1	3446907	3447557	1	3479350	3479710
1	3447558	3448106	1	3469783	3470236
1	3447558	3448106	1	3470307	3470387
1	3447558	3448106	1	3472018	3472804
1	3447558	3448106	1	3480279	3480675
1	3447558	3448106	1	3509699	3509947
1	3449671	3450138	1	3478697	3479349
1	3449671	3450138	1	3479350	3479710
1	3469783	3470236	1	3478697	3479349
1	3469783	3470236	1	3479350	3479710
1	3469783	3470236	1	3503498	3504245
1	3470388	3470626	1	3480279	3480675
1	3470388	3470626	1	3515492	3515856
1	3472018	3472804	1	3478697	3479349
1	3472018	3472804	1	3483154	3484359
1	3472018	3472804	1	3503498	3504245
1	3472018	3472804	1	3556839	3558115
1	3474227	3474623	1	3480279	3480675
1	3474227	3474623	1	3494425	3494568
1	3474227	3474623	1	3509699	3509947
1	3477196	3477546	1	3516042	3516128
1	3478697	3479349	1	3494425	3494568
1	3478697	3479349	1	3509699	3509947
1	3478697	3479349	1	3517461	3518184
1	3478697	3479349	1	3520880	3521154
1	3478697	3479349	1	3542487	3542726
1	3478697	3479349	1	3565750	3565976
1	3478697	3479349	1	3579718	3580167
1	3479350	3479710	1	3494425	3494568
1	3479350	3479710	1	3501002	3501508
1	3479350	3479710	1	3509699	3509947
1	3479350	3479710	1	3565750	3565976
1	3480279	3480675	1	3503498	3504245
1	3480279	3480675	1	3516890	3517460
1	3480279	3480675	1	3542243	3542345
1	3480279	3480675	1	3556839	3558115
1	3480279	3480675	1	3558116	3558429
1	3480279	3480675	1	3564484	3565340
1	3480279	3480675	1	3590073	3590429
1	3480279	3480675	1	3610555	3612034
1	3480279	3480675	1	3759490	3760601
1	3482345	3482603	1	3503498	3504245
1	3483154	3484359	1	3509699	3509947
1	3483154	3484359	1	3579718	3580167
1	3494425	3494568	1	3503498	3504245
1	3494425	3494568	1	3516890	3517460
1	3494425	3494568	1	3556839	3558115
1	3494425	3494568	1	3564484	3565340
1	3494425	3494568	2	4484737	4484926
1	3503498	3504245	1	3509699	3509947
1	3503498	3504245	1	3515492	3515856
1	3503498	3504245	1	3516129	3516458
1	3503498	3504245	1	3517461	3518184
1	3503498	3504245	1	3520880	3521154
1	3503498	3504245	1	3542487	3542726
1	3503498	3504245	1	3545214	3545768
1	3503498	3504245	1	3558494	3558651
1	3503498	3504245	1	3589907	3590072
1	3509699	3509947	1	3516890	3517460
1	3509699	3509947	1	3556839	3558115
1	3509699	3509947	1	3558116	3558429
1	3509699	3509947	1	3564484	3565340
1	3509699	3509947	1	3565411	3565627
1	3509699	3509947	1	3674966	3676654
1	3512913	3513594	1	3558494	3558651
1	3515492	3515856	1	3542243	3542345
1	3515492	3515856	1	3556839	3558115
1	3515492	3515856	1	3558116	3558429
1	3515492	3515856	1	3564484	3565340
1	3516129	3516458	1	3556839	3558115
1	3516129	3516458	1	3558116	3558429
1	3516129	3516458	1	3564484	3565340
1	3516890	3517460	1	3542487	3542726
1	3516890	3517460	1	3545214	3545768
1	3516890	3517460	1	3558494	3558651
1	3516890	3517460	1	3558810	3559148
1	3516890	3517460	1	3579718	3580167
1	3517461	3518184	1	3556839	3558115
1	3517461	3518184	1	3558116	3558429
1	3520880	3521154	1	3556839	3558115
1	3527756	3528303	1	3558494	3558651
1	3528618	3529011	1	3556839	3558115
1	3528618	3529011	1	3558116	3558429
1	3528618	3529011	1	3564484	3565340
1	3529321	3530363	1	3558494	3558651
1	3530623	3531103	1	3558494	3558651
1	3530623	3531103	1	3564484	3565340
1	3531104	3531356	1	3558116	3558429
1	3531104	3531356	1	3562376	3562914
1	3532551	3533382	1	3556839	3558115
1	3532551	3533382	1	3558116	3558429
1	3533998	3534408	1	3558494	3558651
1	3533998	3534408	1	3558810	3559148
1	3534658	3535583	1	3558494	3558651
1	3536146	3536479	1	3558494	3558651
1	3536973	3537521	1	3558494	3558651
1	3536973	3537521	1	3558652	3558749
1	3536973	3537521	1	3558810	3559148
1	3537522	3537861	1	3558430	3558493
1	3537522	3537861	1	3558494	3558651
1	3537522	3537861	1	3558810	3559148
1	3537862	3538409	1	3558494	3558651
1	3537862	3538409	1	3558652	3558749
1	3537862	3538409	1	3558810	3559148
1	3538410	3538565	1	3558494	3558651
1	3538661	3538768	1	3558810	3559148
1	3538769	3539229	1	3558494	3558651
1	3539351	3539525	1	3558494	3558651
1	3539574	3539683	1	3558652	3558749
1	3539684	3540233	1	3558494	3558651
1	3539684	3540233	1	3558810	3559148
1	3540344	3540655	1	3558494	3558651
1	3540344	3540655	1	3558652	3558749
1	3540712	3541043	1	3558494	3558651
1	3541245	3541555	1	3558494	3558651
1	3541556	3541691	1	3558494	3558651
1	3541716	3542242	1	3558116	3558429
1	3541716	3542242	1	3558494	3558651
1	3541716	3542242	1	3558810	3559148
1	3542243	3542345	1	3558494	3558651
1	3542243	3542345	1	3579718	3580167
1	3542346	3542486	1	3556839	3558115
1	3542346	3542486	1	3558116	3558429
1	3542346	3542486	1	3558494	3558651
1	3542346	3542486	1	3560766	3561294
1	3542346	3542486	1	3564484	3565340
1	3542487	3542726	1	3554920	3555402
1	3542487	3542726	1	3555625	3555986
1	3542487	3542726	1	3556172	3556360
1	3542487	3542726	1	3556361	3556761
1	3542487	3542726	1	3556762	3556838
1	3542487	3542726	1	3556839	3558115
1	3542487	3542726	1	3558116	3558429
1	3542487	3542726	1	3558430	3558493
1	3542487	3542726	1	3560766	3561294
1	3542487	3542726	1	3562376	3562914
1	3542487	3542726	1	3563570	3564362
1	3542487	3542726	1	3564484	3565340
1	3542487	3542726	1	3594287	3594534
1	3542727	3542774	1	3558494	3558651
1	3542775	3542948	1	3558494	3558651
1	3542775	3542948	1	3558652	3558749
1	3542949	3543648	1	3556839	3558115
1	3542949	3543648	1	3558116	3558429
1	3542949	3543648	1	3558494	3558651
1	3542949	3543648	1	3558652	3558749
1	3543649	3543763	1	3556839	3558115
1	3543649	3543763	1	3558116	3558429
1	3543649	3543763	1	3561719	3561892
1	3545214	3545768	1	3556839	3558115
1	3545214	3545768	1	3558116	3558429
1	3545214	3545768	1	3558430	3558493
1	3545214	3545768	1	3564484	3565340
1	3545214	3545768	1	3565411	3565627
1	3545214	3545768	1	3577654	3577915
1	3545214	3545768	1	3590073	3590429
1	3545214	3545768	1	3594287	3594534
1	3545769	3546419	1	3556839	3558115
1	3545769	3546419	1	3558116	3558429
1	3545769	3546419	1	3594287	3594534
1	3556839	3558115	1	3565750	3565976
1	3556839	3558115	1	3579718	3580167
1	3556839	3558115	1	3591928	3592257
1	3556839	3558115	1	3596231	3596535
1	3558116	3558429	1	3565750	3565976
1	3558116	3558429	1	3579718	3580167
1	3558116	3558429	1	3580168	3580438
1	3558116	3558429	1	3589907	3590072
1	3558116	3558429	1	3591928	3592257
1	3558494	3558651	1	3564484	3565340
1	3558494	3558651	1	3577195	3577532
1	3558494	3558651	1	3577654	3577915
1	3558494	3558651	1	3577975	3578142
1	3558494	3558651	1	3590073	3590429
1	3558494	3558651	1	3594287	3594534
1	3558494	3558651	1	3610555	3612034
1	3558494	3558651	1	3759490	3760601
1	3558652	3558749	1	3594287	3594534
1	3558810	3559148	1	3594287	3594534
1	3562915	3563222	1	3589907	3590072
1	3564484	3565340	1	3579718	3580167
1	3564484	3565340	1	3580168	3580438
1	3564484	3565340	1	3589907	3590072
1	3564484	3565340	1	3591928	3592257
1	3564484	3565340	1	3594591	3595188
1	3564484	3565340	1	3596231	3596535
1	3564484	3565340	1	3612063	3612318
1	3565411	3565627	1	3589907	3590072
1	3565750	3565976	1	3577195	3577532
1	3565750	3565976	1	3577654	3577915
1	3565750	3565976	1	3577975	3578142
1	3565750	3565976	1	3590073	3590429
1	3565750	3565976	1	3594287	3594534
1	3577195	3577532	1	3589907	3590072
1	3577195	3577532	1	3591928	3592257
1	3577195	3577532	1	3596231	3596535
1	3577654	3577915	1	3589907	3590072
1	3577654	3577915	1	3591928	3592257
1	3577654	3577915	1	3596231	3596535
1	3577916	3577974	1	3589907	3590072
1	3577975	3578142	1	3589907	3590072
1	3577975	3578142	1	3591928	3592257
1	3579718	3580167	1	3590073	3590429
1	3579718	3580167	1	3594287	3594534
1	3579718	3580167	1	3610555	3612034
1	3580168	3580438	1	3590073	3590429
1	3580168	3580438	1	3594287	3594534
1	3589907	3590072	1	3610555	3612034
1	3591928	3592257	1	3610555	3612034
1	3591928	3592257	1	3721820	3724222
1	3594287	3594534	1	3612063	3612318
1	3594591	3595188	1	3612396	3612509
1	3596231	3596535	1	3610555	3612034
1	3612063	3612318	1	3629695	3630970
1	3664521	3665001	1	3717910	3718887
1	3674966	3676654	1	3696120	3696281
1	3674966	3676654	1	3710254	3710521
1	3696120	3696281	1	3701144	3702085
1	3696120	3696281	1	3714912	3716064
1	3696120	3696281	1	3717910	3718887
1	3696120	3696281	1	3721820	3724222
1	3696120	3696281	1	3732486	3734252
1	3696120	3696281	1	3824893	3825241
1	3696120	3696281	1	3830847	3831482
1	3701144	3702085	1	3713339	3713524
1	3701144	3702085	1	3718888	3719122
1	3701144	3702085	1	3719231	3719377
1	3701144	3702085	1	3760841	3761042
1	3701144	3702085	1	3814058	3814391
1	3710254	3710521	1	3714912	3716064
1	3710254	3710521	1	3717910	3718887
1	3710254	3710521	1	3721820	3724222
1	3710254	3710521	1	3732486	3734252
1	3710254	3710521	1	3759490	3760601
1	3710254	3710521	1	3765269	3765968
1	3710254	3710521	1	3793027	3794276
1	3710522	3710712	1	3721820	3724222
1	3713339	3713524	1	3721820	3724222
1	3713339	3713524	1	3732486	3734252
1	3714912	3716064	1	3760841	3761042
1	3714912	3716064	1	3814058	3814391
1	3717910	3718887	1	3814058	3814391
1	3718888	3719122	1	3732486	3734252
1	3719231	3719377	1	3824893	3825241
1	3721820	3724222	1	3745214	3745512
1	3721820	3724222	1	3760841	3761042
1	3721820	3724222	1	3814058	3814391
1	3732486	3734252	1	3745214	3745512
1	3732486	3734252	1	3760841	3761042
1	3732486	3734252	1	3763227	3764066
1	3745214	3745512	1	3759490	3760601
1	3745214	3745512	1	3793027	3794276
1	3755500	3756407	1	3806727	3806858
1	3755500	3756407	1	3810674	3810941
1	3758958	3759440	1	3806859	3807075
1	3759490	3760601	1	3790424	3790644
1	3759490	3760601	1	3806727	3806858
1	3759490	3760601	1	3814058	3814391
1	3759490	3760601	1	3828118	3828460
1	3760841	3761042	1	3777321	3778524
1	3760841	3761042	1	3778819	3779053
1	3760841	3761042	1	3779159	3779592
1	3760841	3761042	1	3789529	3790024
1	3760841	3761042	1	3790078	3790363
1	3760841	3761042	1	3790849	3791310
1	3760841	3761042	1	3793027	3794276
1	3760841	3761042	1	3824893	3825241
1	3761276	3762044	1	3790424	3790644
1	3763227	3764066	1	3786922	3787523
1	3763227	3764066	1	3788191	3789048
1	3763227	3764066	1	3789529	3790024
1	3763227	3764066	1	3790078	3790363
1	3763227	3764066	1	3790849	3791310
1	3763227	3764066	1	3791311	3792133
1	3763227	3764066	1	3793027	3794276
1	3763227	3764066	1	3824893	3825241
1	3764279	3764485	1	3790424	3790644
1	3764758	3765268	1	3789529	3790024
1	3764758	3765268	1	3790424	3790644
1	3765269	3765968	1	3789529	3790024
1	3765269	3765968	1	3790424	3790644
1	3765269	3765968	1	3814058	3814391
1	3766227	3766579	1	3790424	3790644
1	3766580	3766737	1	3789529	3790024
1	3766738	3766950	1	3790424	3790644
1	3766951	3767607	1	3779054	3779110
1	3766951	3767607	1	3789529	3790024
1	3766951	3767607	1	3790424	3790644
1	3767608	3768091	1	3790424	3790644
1	3768092	3768229	1	3790078	3790363
1	3768230	3769078	1	3789529	3790024
1	3768230	3769078	1	3790424	3790644
1	3768230	3769078	1	3814421	3814570
1	3769409	3769571	1	3790424	3790644
1	3769572	3770420	1	3789529	3790024
1	3769572	3770420	1	3790424	3790644
1	3777321	3778524	1	3806859	3807075
1	3777321	3778524	1	3814058	3814391
1	3779159	3779592	1	3790424	3790644
1	3779159	3779592	1	3810674	3810941
1	3779159	3779592	1	3814058	3814391
1	3789529	3790024	1	3814058	3814391
1	3790078	3790363	1	3814058	3814391
1	3793027	3794276	1	3802914	3803472
1	3793027	3794276	1	3806859	3807075
1	3793027	3794276	1	3810674	3810941
1	3793027	3794276	1	3814058	3814391
1	3793027	3794276	1	3814421	3814570
1	3793027	3794276	1	3829808	3830501
1	3806157	3806726	1	3814058	3814391
1	3806157	3806726	1	3828118	3828460
1	3806157	3806726	1	3859201	3860116
1	3806727	3806858	1	3828479	3828594
1	3806727	3806858	1	3830847	3831482
1	3806859	3807075	1	3830847	3831482
1	3810674	3810941	1	3824893	3825241
1	3810674	3810941	1	3830847	3831482
1	3814058	3814391	1	3824893	3825241
1	3814058	3814391	1	3828479	3828594
1	3814058	3814391	1	3830847	3831482
1	3814058	3814391	1	3834271	3835077
1	3814058	3814391	1	3866848	3867409
1	3814058	3814391	1	3878272	3878831
1	3814058	3814391	1	3878877	3879399
1	3814421	3814570	1	3824893	3825241
1	3814421	3814570	1	3828479	3828594
1	3814421	3814570	1	3830847	3831482
1	3814421	3814570	1	3866848	3867409
1	3814571	3814819	1	3829808	3830501
1	3824534	3824892	1	3830847	3831482
1	3824893	3825241	1	3828118	3828460
1	3824893	3825241	1	3829808	3830501
1	3824893	3825241	1	3846680	3847195
1	3824893	3825241	1	3859201	3860116
1	3824893	3825241	1	3860165	3860281
1	3824893	3825241	1	3861374	3861643
1	3828118	3828460	1	3878877	3879399
1	3828118	3828460	1	3992973	3994380
1	3829808	3830501	1	3878877	3879399
1	3830847	3831482	1	3849820	3850176
1	3830847	3831482	1	3859201	3860116
1	3830847	3831482	1	3867410	3867652
1	3830847	3831482	1	3951020	3951667
1	3846453	3846679	1	3866848	3867409
1	3849718	3849819	1	3859201	3860116
1	3849718	3849819	1	3860165	3860281
1	3849820	3850176	1	3878272	3878831
1	3849820	3850176	1	3878877	3879399
1	3849820	3850176	1	3880266	3880753
1	3859201	3860116	1	3878272	3878831
1	3859201	3860116	1	3878877	3879399
1	3860165	3860281	1	3866848	3867409
1	3860989	3861373	1	3878877	3879399
1	3861644	3862151	1	3878877	3879399
1	3866848	3867409	1	3873217	3873831
1	3866848	3867409	1	3880110	3880265
1	3866848	3867409	1	3889132	3889365
1	3866848	3867409	1	3902956	3903337
1	3866848	3867409	1	3905671	3906208
1	3866848	3867409	1	3907654	3908103
1	3866848	3867409	1	3908512	3909008
1	3866848	3867409	1	3951020	3951667
1	3866848	3867409	1	3964931	3965192
1	3866848	3867409	1	3965791	3966073
1	3867410	3867652	1	3878272	3878831
1	3867410	3867652	1	3878877	3879399
1	3867410	3867652	1	3880266	3880753
1	3867653	3867947	1	3908512	3909008
1	3868493	3869098	1	3902956	3903337
1	3868493	3869098	1	3905671	3906208
1	3868493	3869098	1	3907654	3908103
1	3868493	3869098	1	3908512	3909008
1	3869099	3869218	1	3878877	3879399
1	3869099	3869218	1	3880266	3880753
1	3869099	3869218	1	3890053	3890262
1	3869099	3869218	1	3890391	3892459
1	3869099	3869218	1	3902683	3902955
1	3871971	3872184	1	3908512	3909008
1	3872617	3872805	1	3907654	3908103
1	3873217	3873831	1	3890391	3892459
1	3876776	3877213	1	3908512	3909008
1	3878272	3878831	1	3902093	3902418
1	3878272	3878831	1	3902956	3903337
1	3878272	3878831	1	3905671	3906208
1	3878272	3878831	1	3907654	3908103
1	3878272	3878831	1	3908512	3909008
1	3878272	3878831	1	3951020	3951667
1	3878877	3879399	1	3902093	3902418
1	3878877	3879399	1	3902956	3903337
1	3878877	3879399	1	3905671	3906208
1	3878877	3879399	1	3907654	3908103
1	3878877	3879399	1	3908512	3909008
1	3878877	3879399	1	3951020	3951667
1	3878877	3879399	1	3959249	3959553
1	3878877	3879399	1	3965791	3966073
1	3880110	3880265	1	3890053	3890262
1	3880110	3880265	1	3890391	3892459
1	3880266	3880753	1	3889132	3889365
1	3880266	3880753	1	3902093	3902418
1	3880266	3880753	1	3902956	3903337
1	3880266	3880753	1	3905671	3906208
1	3880266	3880753	1	3908512	3909008
1	3880266	3880753	1	3975921	3976253
1	3884607	3884694	1	3907654	3908103
1	3884695	3884940	1	3902093	3902418
1	3884695	3884940	1	3905671	3906208
1	3884695	3884940	1	3908512	3909008
1	3889851	3890052	1	3905671	3906208
1	3890053	3890262	1	3905671	3906208
1	3890053	3890262	1	3908512	3909008
1	3890391	3892459	1	3902093	3902418
1	3890391	3892459	1	3902956	3903337
1	3890391	3892459	1	3905671	3906208
1	3890391	3892459	1	3907654	3908103
1	3890391	3892459	1	3908512	3909008
1	3890391	3892459	1	3929942	3930496
1	3890391	3892459	1	3951020	3951667
1	3905671	3906208	1	3974267	3974656
1	3919517	3919745	1	3959249	3959553
1	3929293	3929941	1	3951020	3951667
1	3929293	3929941	1	3959249	3959553
1	3929293	3929941	1	3965791	3966073
1	3930497	3930679	1	3974267	3974656
1	3937925	3938041	1	3951020	3951667
1	3937925	3938041	1	3959249	3959553
1	3937925	3938041	1	3965791	3966073
1	3937925	3938041	1	3975921	3976253
1	3938854	3939230	1	3959249	3959553
1	3946112	3946643	1	3973686	3974266
1	3951020	3951667	1	3959554	3959654
1	3951020	3951667	1	3959655	3959722
1	3951020	3951667	1	3959723	3960666
1	3951020	3951667	1	3966447	3966733
1	3951020	3951667	1	3974267	3974656
1	3951020	3951667	1	3976522	3976823
1	3951020	3951667	1	3980945	3981819
1	3951020	3951667	1	3992973	3994380
1	3951020	3951667	1	3999437	3999982
1	3951668	3951828	1	3959249	3959553
1	3951668	3951828	1	3964931	3965192
1	3951668	3951828	1	3965791	3966073
1	3951668	3951828	1	3966102	3966446
1	3951668	3951828	1	3973686	3974266
1	3951829	3952391	1	3965791	3966073
1	3959249	3959553	1	3964855	3964930
1	3959249	3959553	1	3974267	3974656
1	3959249	3959553	1	3980945	3981819
1	3959249	3959553	1	3992973	3994380
1	3959554	3959654	1	3965791	3966073
1	3964931	3965192	1	3992973	3994380
1	3965791	3966073	1	3974267	3974656
1	3965791	3966073	1	3980945	3981819
1	3965791	3966073	1	3992973	3994380
1	3966102	3966446	1	3992973	3994380
1	3973686	3974266	1	3992973	3994380
1	3973686	3974266	1	3999437	3999982
1	3974267	3974656	1	3986508	3986997
1	3975921	3976253	1	3992973	3994380
1	3975921	3976253	1	3999437	3999982
1	3992973	3994380	1	4022155	4022352
1	3999437	3999982	1	4022155	4022352
1	3999437	3999982	1	4024873	4025300
1	3999437	3999982	1	4105410	4106340
1	4021924	4022084	1	4062231	4063975
1	4021924	4022084	1	4217029	4217579
1	4058631	4059525	1	4079915	4080118
1	4058631	4059525	1	4105410	4106340
1	4062231	4063975	1	4076528	4076702
1	4062231	4063975	1	4079915	4080118
1	4062231	4063975	1	4087747	4087991
1	4062231	4063975	1	4095708	4096075
1	4062231	4063975	1	4105410	4106340
1	4062231	4063975	1	4108451	4108650
1	4062231	4063975	1	4121572	4121852
1	4062231	4063975	1	4130461	4130880
1	4062231	4063975	1	4138691	4139220
1	4062231	4063975	1	4147801	4148015
1	4062231	4063975	1	4270699	4270902
1	4063993	4065026	1	4079915	4080118
1	4063993	4065026	1	4087747	4087991
1	4063993	4065026	1	4105410	4106340
1	4063993	4065026	1	4106341	4106473
1	4063993	4065026	1	4121572	4121852
1	4063993	4065026	1	4130461	4130880
1	4063993	4065026	1	4138691	4139220
1	4065042	4065636	1	4121132	4121429
1	4065042	4065636	1	4137936	4138480
1	4065637	4066186	1	4076744	4076816
1	4065637	4066186	1	4118980	4119328
1	4065637	4066186	1	4119685	4120353
1	4065637	4066186	1	4120667	4120802
1	4065637	4066186	1	4121132	4121429
1	4065637	4066186	1	4137936	4138480
1	4066220	4066908	1	4130461	4130880
1	4071229	4073079	1	4079915	4080118
1	4071229	4073079	1	4087747	4087991
1	4071229	4073079	1	4095708	4096075
1	4071229	4073079	1	4105410	4106340
1	4071229	4073079	1	4120442	4120613
1	4071229	4073079	1	4129203	4129484
1	4071229	4073079	1	4130461	4130880
1	4071229	4073079	1	4130881	4131228
1	4071229	4073079	1	4138691	4139220
1	4073578	4074601	1	4108451	4108650
1	4075855	4076527	1	4095708	4096075
1	4075855	4076527	1	4105410	4106340
1	4075855	4076527	1	4108451	4108650
1	4075855	4076527	1	4108806	4109119
1	4075855	4076527	1	4129203	4129484
1	4075855	4076527	1	4130461	4130880
1	4075855	4076527	1	4138691	4139220
1	4075855	4076527	1	4139340	4139643
1	4075855	4076527	1	4147554	4147800
1	4076744	4076816	1	4079915	4080118
1	4076744	4076816	1	4095708	4096075
1	4076744	4076816	1	4105410	4106340
1	4076744	4076816	1	4108451	4108650
1	4077641	4079511	1	4100495	4101272
1	4077641	4079511	1	4106744	4107867
1	4077641	4079511	1	4109309	4110007
1	4077641	4079511	1	4113293	4113855
1	4077641	4079511	1	4115349	4115756
1	4077641	4079511	1	4117877	4118546
1	4079577	4079780	1	4105410	4106340
1	4079577	4079780	1	4130461	4130880
1	4079781	4079914	1	4095708	4096075
1	4079781	4079914	1	4105410	4106340
1	4079781	4079914	1	4129203	4129484
1	4079781	4079914	1	4130461	4130880
1	4079915	4080118	1	4090060	4090709
1	4079915	4080118	1	4100495	4101272
1	4079915	4080118	1	4105320	4105409
1	4079915	4080118	1	4106534	4106609
1	4079915	4080118	1	4108651	4108782
1	4079915	4080118	1	4113293	4113855
1	4079915	4080118	1	4114151	4114722
1	4079915	4080118	1	4115349	4115756
1	4079915	4080118	1	4116290	4116556
1	4079915	4080118	1	4117877	4118546
1	4079915	4080118	1	4118547	4118637
1	4079915	4080118	1	4118786	4118917
1	4079915	4080118	1	4118980	4119328
1	4079915	4080118	1	4119685	4120353
1	4079915	4080118	1	4120667	4120802
1	4079915	4080118	1	4121132	4121429
1	4079915	4080118	1	4125431	4126108
1	4079915	4080118	1	4128619	4128938
1	4079915	4080118	1	4139644	4139751
1	4080119	4080436	1	4095708	4096075
1	4080119	4080436	1	4105410	4106340
1	4080119	4080436	1	4130461	4130880
1	4080119	4080436	1	4138691	4139220
1	4080437	4080824	1	4118980	4119328
1	4080437	4080824	1	4119685	4120353
1	4084193	4084725	1	4105410	4106340
1	4084193	4084725	1	4114723	4115050
1	4084193	4084725	1	4130461	4130880
1	4085311	4085796	1	4120442	4120613
1	4085311	4085796	1	4129203	4129484
1	4087747	4087991	1	4113856	4114085
1	4087747	4087991	1	4118980	4119328
1	4087747	4087991	1	4119685	4120353
1	4087747	4087991	1	4121132	4121429
1	4090060	4090709	1	4105410	4106340
1	4090060	4090709	1	4108451	4108650
1	4090060	4090709	1	4130461	4130880
1	4090060	4090709	1	4138691	4139220
1	4090060	4090709	1	4147554	4147800
1	4091463	4092552	1	4108806	4109119
1	4095708	4096075	1	4116290	4116556
1	4095708	4096075	1	4117877	4118546
1	4095708	4096075	1	4118980	4119328
1	4095708	4096075	1	4119685	4120353
1	4095708	4096075	1	4121132	4121429
1	4097407	4097758	1	4108451	4108650
1	4097407	4097758	1	4108806	4109119
1	4098108	4099025	1	4108451	4108650
1	4105410	4106340	1	4118980	4119328
1	4105410	4106340	1	4119685	4120353
1	4105410	4106340	1	4121132	4121429
1	4105410	4106340	1	4137936	4138480
1	4105410	4106340	1	4217029	4217579
1	4105410	4106340	1	4270327	4270496
1	4118547	4118637	1	4130461	4130880
1	4118547	4118637	1	4138691	4139220
1	4118980	4119328	1	4129485	4130379
1	4118980	4119328	1	4130461	4130880
1	4118980	4119328	1	4138691	4139220
1	4118980	4119328	1	4147554	4147800
1	4118980	4119328	1	4148030	4148266
1	4119685	4120353	1	4130461	4130880
1	4119685	4120353	1	4138691	4139220
1	4119685	4120353	1	4139340	4139643
1	4119685	4120353	1	4147554	4147800
1	4119685	4120353	1	4148030	4148266
1	4120354	4120441	1	4138691	4139220
1	4120442	4120613	1	4137936	4138480
1	4121132	4121429	1	4129203	4129484
1	4121132	4121429	1	4130461	4130880
1	4121132	4121429	1	4138691	4139220
1	4121132	4121429	1	4147554	4147800
1	4121132	4121429	1	4148030	4148266
1	4126383	4126432	1	4138691	4139220
1	4130461	4130880	1	4137853	4137935
1	4130461	4130880	1	4137936	4138480
1	4130461	4130880	1	4148267	4148356
1	4217029	4217579	1	4230978	4231151
1	4231152	4231676	1	4270699	4270902
1	4260940	4261461	1	4270327	4270496
1	4270327	4270496	1	4278219	4278887
1	4270699	4270902	1	4280125	4280598
1	4270699	4270902	1	4298775	4298941
1	4270699	4270902	1	4305935	4306152
1	4270699	4270902	1	4310720	4311494
1	4270699	4270902	1	4378562	4379076
1	4276432	4276771	1	4310720	4311494
1	4277371	4277882	1	4298775	4298941
1	4277371	4277882	1	4310720	4311494
1	4278219	4278887	1	4310720	4311494
1	4278219	4278887	1	4337394	4339404
1	4290395	4290536	1	4310720	4311494
1	4290395	4290536	1	4394090	4394529
1	4299120	4299299	1	4317329	4317455
1	4337394	4339404	1	4382747	4383230
1	4365003	4366980	1	4382572	4382746
1	4365003	4366980	1	4382747	4383230
1	4365003	4366980	1	4383231	4383508
1	4365003	4366980	1	4384596	4385262
1	4365003	4366980	1	4388190	4388606
1	4365003	4366980	1	4388607	4388843
1	4365003	4366980	1	4393590	4393898
1	4378562	4379076	1	4382747	4383230
1	4378562	4379076	1	4388190	4388606
1	4378562	4379076	1	4393590	4393898
1	4378562	4379076	1	4419873	4420242
1	4378562	4379076	1	4422502	4422940
1	4378562	4379076	1	4422941	4423623
1	4378562	4379076	1	4474848	4475124
1	4382572	4382746	1	4394090	4394529
1	4382747	4383230	1	4394090	4394529
1	4382747	4383230	1	4430270	4430627
1	4382747	4383230	1	4475125	4475286
1	4383231	4383508	1	4394090	4394529
1	4383231	4383508	1	4416717	4416802
1	4384596	4385262	1	4394090	4394529
1	4384596	4385262	1	4430270	4430627
1	4385263	4385616	1	4419873	4420242
1	4388190	4388606	1	4394090	4394529
1	4393590	4393898	1	4419033	4419780
1	4393590	4393898	1	4430270	4430627
1	4394090	4394529	1	4416395	4416716
1	4394090	4394529	1	4419873	4420242
1	4394090	4394529	1	4422502	4422940
1	4394090	4394529	1	4422941	4423623
1	4397343	4397738	1	4419873	4420242
1	4399465	4400476	1	4416395	4416716
1	4419873	4420242	1	4430270	4430627
1	4430270	4430627	1	4476545	4476833
1	4447624	4447931	1	4456795	4456917
1	4447624	4447931	1	4462330	4462445
1	4447624	4447931	1	4464861	4465097
1	4447624	4447931	1	4473332	4474292
1	4447624	4447931	1	4475125	4475286
1	4456795	4456917	1	4474848	4475124
1	4459328	4459441	1	4513693	4514622
[truncated: 58,067 more rows]
