# Supplementary material for: PRC1‐Mediated H2Aub Loop Formation and Function in Arabidopsis
Source: Adv Sci (Weinh). 2025 Jul 12;12(35):e04377. doi: 10.1002/advs.202504377 (PMC12463081; doi:10.1002/advs.202504377)
Supplement: Supplementary file 5 — Supplemental Table 4 [file ADVS-12-e04377-s001.xlsx]

## Sheet: Sheet1
Table S4 The positions of probes
Chr	Start	End
chr1	2674	2794
chr1	2807	2927
chr1	12294	12525
chr1	19695	19923
chr1	21986	22106
chr1	22187	22307
chr1	22349	22469
chr1	32690	32810
chr1	32840	33021
chr1	36822	36942
chr1	37085	37205
chr1	37350	37470
chr1	48953	49073
chr1	52128	52313
chr1	52433	52626
chr1	53740	53860
chr1	53940	54060
chr1	54140	54260
chr1	57778	57898
chr1	58087	58207
chr1	58398	58518
chr1	83180	83300
chr1	83305	83425
chr1	83430	83550
chr1	84243	84363
chr1	84406	84526
chr1	84569	84689
chr1	86835	86955
chr1	86991	87111
chr1	99951	100071
chr1	100314	100434
chr1	103381	103501
chr1	103647	103767
chr1	104737	104857
chr1	104942	105062
chr1	105147	105267
chr1	105842	106220
chr1	113453	113573
chr1	113597	113717
chr1	116813	116948
chr1	117440	117560
chr1	117990	118110
chr1	119090	119303
chr1	119391	119511
chr1	120088	120208
chr1	120240	120360
chr1	120390	120510
chr1	132440	132560
chr1	138647	138814
chr1	138887	139007
chr1	139018	139138
chr1	139318	139438
chr1	147052	147172
chr1	147208	147328
chr1	148634	148754
chr1	149411	149531
chr1	149541	149661
chr1	149664	149784
chr1	151872	152028
chr1	153040	153160
chr1	153339	153459
chr1	153640	153760
chr1	154898	155018
chr1	155057	155177
chr1	155550	155670
chr1	155839	155959
chr1	167471	167591
chr1	167773	167893
chr1	172420	172540
chr1	172560	172680
chr1	172701	172821
chr1	175845	175965
chr1	176005	176125
chr1	176164	176284
chr1	177743	177863
chr1	177874	177994
chr1	181318	181438
chr1	185355	185475
chr1	185477	185597
chr1	187340	187460
chr1	187540	187660
chr1	187740	187860
chr1	190629	190749
chr1	190779	190899
chr1	202330	202450
chr1	203828	203948
chr1	205251	205371
chr1	205404	205524
chr1	205621	205741
chr1	209448	209568
chr1	209938	210058
chr1	211273	211393
chr1	211456	211576
chr1	212021	212243
chr1	212250	212370
chr1	212418	212538
chr1	215453	215680
chr1	215682	215802
chr1	215922	216106
chr1	219312	219432
chr1	220483	220603
chr1	220624	220744
chr1	220765	220885
chr1	222669	222789
chr1	223964	224209
chr1	226554	226712
chr1	227004	227124
chr1	229239	229359
chr1	229394	229514
chr1	240133	240253
chr1	240325	240557
chr1	245246	245366
chr1	246495	246615
chr1	248368	248495
chr1	255088	255208
chr1	257106	257226
chr1	257235	257355
chr1	257363	257483
chr1	268790	268910
chr1	269240	269360
chr1	269687	269807
chr1	271090	271210
chr1	271240	271569
chr1	274462	274582
chr1	278991	279111
chr1	293616	293736
chr1	303651	303869
chr1	306040	306160
chr1	306640	306760
chr1	308807	308927
chr1	310300	310652
chr1	310722	310842
chr1	311706	311826
chr1	312189	312309
chr1	340755	340978
chr1	341180	341300
chr1	341546	341666
chr1	355796	355916
chr1	355979	356099
chr1	358265	358385
chr1	358513	358633
chr1	358713	358833
chr1	359370	359614
chr1	362711	362949
chr1	365675	365795
chr1	365908	366028
chr1	366089	366209
chr1	368771	368996
chr1	370459	370579
chr1	370634	370754
chr1	370809	370929
chr1	371367	371487
chr1	371512	371632
chr1	401458	401578
chr1	401727	401847
chr1	402455	402575
chr1	402582	402702
chr1	402722	402842
chr1	416087	416207
chr1	417303	417423
chr1	417450	417570
chr1	417654	417774
chr1	418651	418771
chr1	419110	419230
chr1	419586	419706
chr1	420644	420764
chr1	420960	421080
chr1	421174	421294
chr1	425038	425158
chr1	427021	427141
chr1	430414	430534
chr1	436444	436661
chr1	436676	436796
chr1	439261	439381
chr1	453772	453997
chr1	460362	460482
chr1	460509	460629
chr1	464087	464207
chr1	464226	464346
chr1	464364	464484
chr1	465540	465700
chr1	465939	466059
chr1	467290	467410
chr1	467440	467560
chr1	470191	470416
chr1	470940	471060
chr1	471079	471199
chr1	471206	471326
chr1	472713	472967
chr1	474402	474522
chr1	474649	474769
chr1	474790	474910
chr1	477540	477660
chr1	477940	478060
chr1	478440	478681
chr1	480810	480969
chr1	481050	481271
chr1	481383	481503
chr1	482444	482564
chr1	482664	482784
chr1	482822	483044
chr1	487074	487300
chr1	490122	490424
chr1	498133	498351
chr1	504806	505004
chr1	506815	506935
chr1	516077	516197
chr1	521000	521120
chr1	521203	521323
chr1	521406	521526
chr1	529840	529960
chr1	534640	534760
chr1	534921	535152
chr1	536625	536745
chr1	536786	536906
chr1	536946	537066
chr1	541751	541871
chr1	543282	543402
chr1	543424	543544
chr1	546274	546466
chr1	546535	546655
chr1	551273	551393
chr1	557490	557610
chr1	557840	557960
chr1	558190	558310
chr1	561044	561164
chr1	561243	561363
chr1	561442	561562
chr1	564327	564557
chr1	565511	565631
chr1	565640	565760
chr1	568772	568892
chr1	568932	569052
chr1	575893	576013
chr1	576035	576155
chr1	579740	579860
chr1	579913	580033
chr1	580140	580260
chr1	582526	582659
chr1	583468	583588
chr1	588436	588556
chr1	588596	588716
chr1	588750	588870
chr1	598162	598282
chr1	598288	598526
chr1	601746	602003
chr1	606001	606121
chr1	606202	606322
chr1	611114	611351
chr1	611719	611839
chr1	614028	614148
chr1	615099	615351
chr1	615845	616048
chr1	618590	618710
chr1	618752	618872
chr1	619057	619177
chr1	620656	620776
chr1	620830	621180
chr1	623959	624079
chr1	624223	624451
chr1	625012	625132
chr1	625390	625510
chr1	630580	630700
chr1	630758	630878
chr1	635537	635657
chr1	635696	635816
chr1	638368	638488
chr1	654048	654272
chr1	661633	661753
chr1	665390	665510
chr1	665640	665760
chr1	665886	666006
chr1	677414	677656
chr1	677755	677875
chr1	695724	695844
chr1	695910	696030
chr1	696071	696294
chr1	698248	698472
chr1	699255	699375
chr1	706266	706386
chr1	707737	707857
chr1	707862	707982
chr1	707989	708109
chr1	711381	711501
chr1	711538	711658
chr1	729403	729643
chr1	739790	739910
chr1	740039	740159
chr1	740290	740410
chr1	747455	747575
chr1	747601	747721
chr1	748383	748503
chr1	748569	748689
chr1	748754	748874
chr1	752324	752546
chr1	755712	755832
chr1	755840	755960
chr1	755990	756110
chr1	769880	770000
chr1	770092	770212
chr1	770942	771062
chr1	772298	772418
chr1	772431	772551
chr1	787859	787979
chr1	790857	790977
chr1	799242	799454
chr1	819861	819981
chr1	824674	824794
chr1	824807	824927
chr1	843240	843360
chr1	843540	843660
chr1	843840	843960
chr1	844890	845310
chr1	846265	846385
chr1	848140	848260
chr1	848348	848468
chr1	848539	848659
chr1	850155	850275
chr1	850538	850658
chr1	863909	864029
chr1	871894	872014
chr1	872161	872281
chr1	884007	884127
chr1	884144	884264
chr1	893040	893160
chr1	893339	893459
chr1	893657	893777
chr1	897095	897215
chr1	899031	899151
chr1	899168	899288
chr1	908030	908150
chr1	910590	910710
chr1	911040	911160
chr1	911490	911610
chr1	914176	914296
chr1	914312	914432
chr1	917190	917310
chr1	917440	917560
chr1	917690	917810
chr1	921040	921160
chr1	923539	923659
chr1	923740	923860
chr1	923878	923998
chr1	932485	932798
chr1	945107	945227
chr1	954800	954920
chr1	955260	955380
chr1	957359	957479
chr1	957563	957683
chr1	957766	957886
chr1	960357	960477
chr1	966274	966394
chr1	966407	966527
chr1	967899	968019
chr1	968056	968176
chr1	968215	968335
chr1	969290	969410
chr1	969448	969568
chr1	969590	969710
chr1	975884	976004
chr1	976326	976446
chr1	977424	977587
chr1	982809	983134
chr1	983177	983297
chr1	985074	985194
chr1	985895	986015
chr1	987638	987758
chr1	987783	987903
chr1	989346	989466
chr1	989782	989902
chr1	990278	990398
chr1	990428	990548
chr1	990578	990698
chr1	1001549	1001669
chr1	1004103	1004223
chr1	1021780	1021941
chr1	1021963	1022083
chr1	1022402	1022522
chr1	1022554	1022674
chr1	1024864	1024984
chr1	1036641	1036938
chr1	1040713	1040833
chr1	1040851	1040971
chr1	1043531	1043651
chr1	1043662	1043782
chr1	1070224	1070344
chr1	1070351	1070511
chr1	1071741	1071861
chr1	1071911	1072031
chr1	1072314	1072434
chr1	1072600	1072720
chr1	1073473	1073593
chr1	1073607	1073727
chr1	1081427	1081547
chr1	1081716	1081836
chr1	1081998	1082118
chr1	1083563	1083683
chr1	1084110	1084230
chr1	1085387	1085507
chr1	1100274	1100394
chr1	1100407	1100527
chr1	1102408	1102540
chr1	1104658	1104778
chr1	1104863	1104983
chr1	1105068	1105188
chr1	1105614	1105734
chr1	1120304	1120424
chr1	1120486	1120606
chr1	1121816	1121936
chr1	1121996	1122116
chr1	1122176	1122296
chr1	1123030	1123150
chr1	1129106	1129226
chr1	1130000	1130120
chr1	1130274	1130394
chr1	1133393	1133552
chr1	1133634	1133815
chr1	1136519	1136639
chr1	1136938	1137058
chr1	1144452	1144572
chr1	1144623	1144802
chr1	1144894	1145014
chr1	1146240	1146360
chr1	1159381	1159541
chr1	1159661	1159860
chr1	1161608	1161728
chr1	1161771	1161891
chr1	1165458	1165578
chr1	1165609	1165729
chr1	1165760	1165880
chr1	1168094	1168214
chr1	1168282	1168402
chr1	1168470	1168590
chr1	1175203	1175466
chr1	1176643	1176763
chr1	1176781	1176901
chr1	1184112	1184398
chr1	1193470	1193703
chr1	1207399	1207519
chr1	1207555	1207675
chr1	1207712	1207832
chr1	1208989	1209109
chr1	1209222	1209342
chr1	1209490	1209610
chr1	1221738	1221858
chr1	1222910	1223030
chr1	1223050	1223170
chr1	1223756	1223912
chr1	1224227	1224347
chr1	1226832	1226952
chr1	1231689	1231809
chr1	1231840	1231960
chr1	1231990	1232110
chr1	1232706	1232931
chr1	1238508	1238628
chr1	1238652	1238772
chr1	1238795	1238915
chr1	1240479	1240599
chr1	1240607	1240727
chr1	1244885	1245005
chr1	1245220	1245340
chr1	1245660	1245886
chr1	1248177	1248297
chr1	1251311	1251431
chr1	1252289	1252710
chr1	1271753	1271873
chr1	1271938	1272058
chr1	1272201	1272321
chr1	1278708	1278854
chr1	1278948	1279068
chr1	1279604	1279724
chr1	1279798	1279918
chr1	1279992	1280112
chr1	1286096	1286216
chr1	1286220	1286340
chr1	1288471	1288692
chr1	1291640	1291760
chr1	1293873	1293993
chr1	1294007	1294127
chr1	1299342	1299462
chr1	1299539	1299659
chr1	1299752	1299872
chr1	1300805	1300925
chr1	1300959	1301079
chr1	1301113	1301233
chr1	1306984	1307104
chr1	1307234	1307354
chr1	1307640	1307760
chr1	1310679	1310889
chr1	1310954	1311074
chr1	1321407	1321527
chr1	1321585	1321705
chr1	1337441	1337561
chr1	1337591	1337711
chr1	1339984	1340325
chr1	1364490	1364910
chr1	1378756	1378876
chr1	1378907	1379027
chr1	1379178	1379298
chr1	1381401	1381521
chr1	1382740	1382860
chr1	1382940	1383060
chr1	1391874	1391994
chr1	1392140	1392260
chr1	1392340	1392460
chr1	1395497	1395617
chr1	1395634	1395858
chr1	1401040	1401160
chr1	1421000	1421120
chr1	1421178	1421298
chr1	1421350	1421470
chr1	1423303	1423686
chr1	1423758	1423878
chr1	1425699	1425819
chr1	1426199	1426319
chr1	1429156	1429383
chr1	1429426	1429546
chr1	1429628	1429748
chr1	1432071	1432191
chr1	1432296	1432416
chr1	1432457	1432577
chr1	1436257	1436566
chr1	1450374	1450539
chr1	1450607	1450734
chr1	1454231	1454469
chr1	1455002	1455134
chr1	1458274	1458394
chr1	1458407	1458527
chr1	1459454	1459574
chr1	1461523	1461643
chr1	1461733	1461853
chr1	1461930	1462050
chr1	1469799	1469919
chr1	1469984	1470104
chr1	1470168	1470288
chr1	1476874	1476994
chr1	1477007	1477127
chr1	1478643	1478792
chr1	1478852	1478972
chr1	1494935	1495055
chr1	1495274	1495422
chr1	1497389	1497612
chr1	1497621	1497741
chr1	1505539	1505659
chr1	1505840	1505960
chr1	1510540	1510660
chr1	1510740	1510860
chr1	1510936	1511056
chr1	1512149	1512269
chr1	1519642	1519762
chr1	1519960	1520080
chr1	1530149	1530269
chr1	1535787	1535907
chr1	1536040	1536160
chr1	1536290	1536410
chr1	1537090	1537210
chr1	1537240	1537360
chr1	1537553	1537673
chr1	1543583	1543735
chr1	1543823	1543973
chr1	1547177	1547297
chr1	1547388	1547508
chr1	1551040	1551160
chr1	1558268	1558388
chr1	1569640	1569760
chr1	1569940	1570060
chr1	1570255	1570375
chr1	1571992	1572112
chr1	1584653	1584773
chr1	1588736	1588976
chr1	1588990	1589110
chr1	1590179	1590299
chr1	1590418	1590538
chr1	1590553	1590673
chr1	1591916	1592036
chr1	1592040	1592250
chr1	1597474	1597594
chr1	1597607	1597727
chr1	1600079	1600199
chr1	1600217	1600337
chr1	1600654	1600877
chr1	1611374	1611537
chr1	1618297	1618417
chr1	1618440	1618560
chr1	1618590	1618710
chr1	1622910	1623030
chr1	1623079	1623254
chr1	1629530	1629650
chr1	1629911	1630031
chr1	1630107	1630227
chr1	1637205	1637325
chr1	1639588	1639708
chr1	1643698	1643881
chr1	1643976	1644096
chr1	1646382	1646608
chr1	1647892	1648012
chr1	1648023	1648143
chr1	1660617	1660737
chr1	1660750	1660927
chr1	1661859	1662091
chr1	1663541	1663745
chr1	1665912	1666032
chr1	1666210	1666330
chr1	1666502	1666622
chr1	1667343	1667574
chr1	1678017	1678137
chr1	1678159	1678279
chr1	1678990	1679110
chr1	1679240	1679360
chr1	1679520	1679640
chr1	1681211	1681331
chr1	1682539	1682659
chr1	1690434	1690554
chr1	1690576	1690696
chr1	1694491	1694611
chr1	1694921	1695041
chr1	1695886	1696006
chr1	1701529	1701649
chr1	1702428	1702548
chr1	1703366	1703486
chr1	1707070	1707194
chr1	1707310	1707430
chr1	1710074	1710194
chr1	1710207	1710327
chr1	1712919	1713039
chr1	1714963	1715083
chr1	1715270	1715390
chr1	1725654	1725889
chr1	1739684	1739804
chr1	1739897	1740152
chr1	1741225	1741345
chr1	1742044	1742164
chr1	1742195	1742315
chr1	1742346	1742466
chr1	1743853	1744119
chr1	1744990	1745110
chr1	1745150	1745270
chr1	1748466	1748641
chr1	1748653	1748773
chr1	1772868	1772988
chr1	1773145	1773265
chr1	1774238	1774358
chr1	1774474	1774594
chr1	1774747	1774867
chr1	1797294	1797414
chr1	1797690	1797810
chr1	1799408	1799528
chr1	1799682	1799905
chr1	1807115	1807442
chr1	1818490	1818610
chr1	1818640	1818760
chr1	1818807	1818927
chr1	1819789	1819909
chr1	1820733	1820853
chr1	1821066	1821186
chr1	1821399	1821519
chr1	1824614	1824734
chr1	1826962	1827082
chr1	1838735	1839015
chr1	1841193	1841313
chr1	1841699	1841819
chr1	1843240	1843360
chr1	1843503	1843623
chr1	1843840	1843960
chr1	1846036	1846156
chr1	1855440	1855560
chr1	1861473	1861605
chr1	1861713	1861892
chr1	1862360	1862547
chr1	1863502	1863622
chr1	1863632	1863752
chr1	1863904	1864024
chr1	1864873	1864993
chr1	1865007	1865127
chr1	1868566	1868686
chr1	1873315	1873509
chr1	1873525	1873645
chr1	1874690	1874810
chr1	1874990	1875110
chr1	1877133	1877253
chr1	1877276	1877396
chr1	1878340	1878460
chr1	1878740	1878860
chr1	1883131	1883251
chr1	1883381	1883501
chr1	1883648	1883768
chr1	1889505	1889888
chr1	1890653	1890880
chr1	1893490	1893610
chr1	1893640	1893760
chr1	1893796	1893916
chr1	1905982	1906213
chr1	1911345	1911506
chr1	1920507	1920627
chr1	1920661	1920781
chr1	1920814	1920934
chr1	1921666	1921895
chr1	1926864	1926984
chr1	1926987	1927107
chr1	1930640	1930827
chr1	1930947	1931165
chr1	1931767	1931887
chr1	1931906	1932026
chr1	1932047	1932167
chr1	1933563	1933683
chr1	1933698	1933818
chr1	1933835	1933955
chr1	1935643	1935763
chr1	1936411	1936531
chr1	1936567	1936687
chr1	1939767	1939887
chr1	1974031	1974151
chr1	1974322	1974442
chr1	1977344	1977616
chr1	1977671	1977791
chr1	1988736	1988856
chr1	1988860	1988980
chr1	1995464	1995584
chr1	1995679	1995799
chr1	1995908	1996028
chr1	1998174	1998294
chr1	1998961	1999081
chr1	1999656	1999776
chr1	1999797	1999917
chr1	2000373	2000493
chr1	2007770	2007890
chr1	2013091	2013211
chr1	2013240	2013360
chr1	2025734	2025967
chr1	2026663	2026783
chr1	2026827	2026947
chr1	2034625	2034745
chr1	2035065	2035185
chr1	2035354	2035474
chr1	2039990	2040110
chr1	2040250	2040370
chr1	2040465	2040691
chr1	2048084	2048204
chr1	2048898	2049138
chr1	2051490	2051720
chr1	2051790	2051910
chr1	2056235	2056355
chr1	2059874	2059994
chr1	2060007	2060127
chr1	2081511	2081824
chr1	2091245	2091472
chr1	2092307	2092427
chr1	2096749	2096869
chr1	2107074	2107309
chr1	2125127	2125247
chr1	2125540	2125660
chr1	2126930	2127050
chr1	2127117	2127237
chr1	2127744	2127864
chr1	2127872	2127992
chr1	2129176	2129329
chr1	2140043	2140163
chr1	2140282	2140402
chr1	2140521	2140641
chr1	2141394	2141633
chr1	2143365	2143485
chr1	2143515	2143635
chr1	2143649	2143769
chr1	2148457	2148577
chr1	2148622	2148742
chr1	2148787	2148907
chr1	2149270	2149390
chr1	2153016	2153168
chr1	2153194	2153375
chr1	2162723	2162843
chr1	2162863	2162983
chr1	2164597	2164717
chr1	2164773	2164893
chr1	2164976	2165096
chr1	2174359	2174479
chr1	2188221	2188341
chr1	2195053	2195173
chr1	2195308	2195428
chr1	2195562	2195682
chr1	2196440	2196560
chr1	2198140	2198260
chr1	2198340	2198460
chr1	2198540	2198660
chr1	2199353	2199473
chr1	2199546	2199677
chr1	2202607	2202727
chr1	2204333	2204453
chr1	2204506	2204626
chr1	2204678	2204798
chr1	2212015	2212135
chr1	2212173	2212293
chr1	2213598	2213718
chr1	2213838	2213989
chr1	2215290	2215410
chr1	2215440	2215560
chr1	2215590	2215710
chr1	2218489	2218609
chr1	2218834	2218954
chr1	2221840	2221960
chr1	2222140	2222260
chr1	2222439	2222559
chr1	2225984	2226104
chr1	2226123	2226243
chr1	2227878	2228101
chr1	2228655	2228775
chr1	2228828	2228948
chr1	2229000	2229120
chr1	2235191	2235511
chr1	2236257	2236377
chr1	2236487	2236607
chr1	2238935	2239055
chr1	2239366	2239486
chr1	2240754	2240874
chr1	2254908	2255420
chr1	2267085	2267205
chr1	2269773	2270065
chr1	2275173	2275293
chr1	2278140	2278260
chr1	2278340	2278460
chr1	2281465	2281585
chr1	2281867	2281987
chr1	2282298	2282418
chr1	2285383	2285503
chr1	2287436	2287665
chr1	2288983	2289103
chr1	2290340	2290460
chr1	2290540	2290660
chr1	2290740	2290860
chr1	2301676	2301796
chr1	2304724	2304844
chr1	2304872	2304992
chr1	2318347	2318467
chr1	2318481	2318601
chr1	2322696	2322816
chr1	2322833	2322953
chr1	2333147	2333384
chr1	2333764	2333990
chr1	2340674	2340794
chr1	2340813	2340933
chr1	2345090	2345210
chr1	2345640	2345760
chr1	2346198	2346318
chr1	2352290	2352410
chr1	2352412	2352532
chr1	2352590	2352710
chr1	2354773	2354893
chr1	2354902	2355022
chr1	2357812	2357932
chr1	2358040	2358248
chr1	2366078	2366198
chr1	2366220	2366340
chr1	2367726	2367846
chr1	2367913	2368139
chr1	2368196	2368316
chr1	2376286	2376406
chr1	2378102	2378222
chr1	2378263	2378383
chr1	2391185	2391305
chr1	2391381	2391501
chr1	2391577	2391697
chr1	2392154	2392274
chr1	2400124	2400407
chr1	2407608	2407728
chr1	2413240	2413360
chr1	2413390	2413510
chr1	2414486	2414606
chr1	2422385	2422505
chr1	2429027	2429188
chr1	2431729	2431849
chr1	2434307	2434427
chr1	2436594	2436714
chr1	2441495	2441790
chr1	2442694	2442883
chr1	2446033	2446360
chr1	2446390	2446510
chr1	2475375	2475495
chr1	2475595	2475715
chr1	2493578	2493818
chr1	2511889	2512009
chr1	2512064	2512184
chr1	2512190	2512310
chr1	2516225	2516345
chr1	2516373	2516493
chr1	2518228	2518528
chr1	2520064	2520184
chr1	2520266	2520386
chr1	2523962	2524082
chr1	2524121	2524241
chr1	2525790	2525910
chr1	2528969	2529089
chr1	2531199	2531319
chr1	2548890	2549010
chr1	2549157	2549277
chr1	2549310	2549430
chr1	2549590	2549710
chr1	2559934	2560054
chr1	2560088	2560208
chr1	2561756	2562008
chr1	2563041	2563161
chr1	2563293	2563413
chr1	2563445	2563565
chr1	2564758	2564989
chr1	2565913	2566033
chr1	2576280	2576400
chr1	2576407	2576527
chr1	2583870	2583990
chr1	2586162	2586283
chr1	2586396	2586523
chr1	2589557	2589677
chr1	2589953	2590073
chr1	2610674	2610794
chr1	2610807	2610927
chr1	2612794	2613034
chr1	2614030	2614150
chr1	2614156	2614276
chr1	2623230	2623470
chr1	2625591	2625711
chr1	2625757	2625877
chr1	2631192	2631449
chr1	2631450	2631570
chr1	2641090	2641293
chr1	2641362	2641587
chr1	2645694	2645915
chr1	2658940	2659060
chr1	2659340	2659460
chr1	2660657	2660777
chr1	2663074	2663201
chr1	2672890	2673010
chr1	2673440	2673560
chr1	2673990	2674110
chr1	2680664	2680784
chr1	2680797	2680971
chr1	2688980	2689100
chr1	2689199	2689319
chr1	2689462	2689582
chr1	2692740	2692860
chr1	2693140	2693260
chr1	2695105	2695225
chr1	2695269	2695389
chr1	2695433	2695553
chr1	2696511	2696631
chr1	2696640	2696760
chr1	2696790	2696910
chr1	2716074	2716194
chr1	2716203	2716323
chr1	2717345	2717465
chr1	2735549	2735669
chr1	2744690	2744810
chr1	2745040	2745160
chr1	2745390	2745510
chr1	2747044	2747164
chr1	2752422	2752542
chr1	2752703	2752823
chr1	2752984	2753104
chr1	2754340	2754460
chr1	2754850	2754970
chr1	2756432	2756552
chr1	2760376	2760496
chr1	2760538	2760658
chr1	2761486	2761651
chr1	2811940	2812060
chr1	2812140	2812260
chr1	2812276	2812498
chr1	2819590	2819710
chr1	2819800	2820030
chr1	2820036	2820265
chr1	2824840	2824960
chr1	2824966	2825086
chr1	2825783	2826012
chr1	2827342	2827593
chr1	2827672	2827831
chr1	2827912	2828032
chr1	2845651	2845771
chr1	2845840	2845960
chr1	2845990	2846110
chr1	2852821	2852941
chr1	2864574	2864893
chr1	2865396	2865516
chr1	2867497	2867617
chr1	2867649	2867769
chr1	2873601	2873721
chr1	2873727	2873847
chr1	2873940	2874060
chr1	2877751	2877871
chr1	2877906	2878026
chr1	2888993	2889113
chr1	2889546	2889666
chr1	2890037	2890157
chr1	2915688	2915808
chr1	2929510	2929902
chr1	2929940	2930060
chr1	2931514	2931634
chr1	2932789	2933028
chr1	2934601	2934721
chr1	2934750	2934870
chr1	2939117	2939237
chr1	2950230	2950466
chr1	2950484	2950604
chr1	2950678	2950798
chr1	2951795	2952053
chr1	2956988	2957108
chr1	2964176	2964366
chr1	2964381	2964591
chr1	2965168	2965288
chr1	2965325	2965445
chr1	2971822	2971942
chr1	2976367	2976588
chr1	2982335	2982455
chr1	2985075	2985195
chr1	2985313	2985433
chr1	2985551	2985671
chr1	2989540	2989660
chr1	2989740	2989860
chr1	2989940	2990060
chr1	2991940	2992060
chr1	2992140	2992260
chr1	3019899	3020019
chr1	3020111	3020231
chr1	3020321	3020441
chr1	3025074	3025194
chr1	3025207	3025327
chr1	3029140	3029324
chr1	3031033	3031153
chr1	3031304	3031424
chr1	3041255	3041375
chr1	3041412	3041532
chr1	3041614	3041734
chr1	3047169	3047289
chr1	3056765	3056885
chr1	3057745	3057865
chr1	3057926	3058046
chr1	3060064	3060184
chr1	3064489	3064609
chr1	3064818	3064938
chr1	3065210	3065330
chr1	3067222	3067342
chr1	3069719	3069898
chr1	3079945	3080065
chr1	3080101	3080221
chr1	3082202	3082322
chr1	3082333	3082527
chr1	3083879	3083999
chr1	3086480	3086600
chr1	3087044	3087164
chr1	3090340	3090460
chr1	3090540	3090660
chr1	3090811	3090931
chr1	3094076	3094196
chr1	3094209	3094329
chr1	3094388	3094508
chr1	3099980	3100100
chr1	3102479	3102633
chr1	3102719	3102839
chr1	3118640	3118760
chr1	3119006	3119126
chr1	3119240	3119360
chr1	3130641	3130855
chr1	3132939	3133059
chr1	3133140	3133260
chr1	3133340	3133460
chr1	3135524	3135644
chr1	3140998	3141224
chr1	3141300	3141420
chr1	3154739	3154971
chr1	3157754	3157874
chr1	3157988	3158108
chr1	3158222	3158342
chr1	3167455	3167741
chr1	3169735	3169855
chr1	3169865	3169985
chr1	3170558	3170678
chr1	3170755	3170910
chr1	3187806	3187926
chr1	3187941	3188061
chr1	3188426	3188546
chr1	3192074	3192194
chr1	3192207	3192327
chr1	3201009	3201129
chr1	3202085	3202205
chr1	3205074	3205307
chr1	3212789	3212909
chr1	3217271	3217391
chr1	3217434	3217554
chr1	3227655	3227775
chr1	3227841	3227961
chr1	3228026	3228146
chr1	3229689	3229809
chr1	3229840	3229960
chr1	3229990	3230110
chr1	3230690	3230810
chr1	3230827	3230947
chr1	3230990	3231110
chr1	3232674	3232958
chr1	3234869	3234989
chr1	3235251	3235371
chr1	3235590	3235710
chr1	3241036	3241156
chr1	3241209	3241329
chr1	3241375	3241495
chr1	3244252	3244372
chr1	3244399	3244519
chr1	3244546	3244666
chr1	3264190	3264310
chr1	3264440	3264560
chr1	3264690	3264810
chr1	3265954	3266074
chr1	3266102	3266222
chr1	3271340	3271460
chr1	3271497	3271731
chr1	3271828	3271948
chr1	3273015	3273135
chr1	3273874	3274040
chr1	3274146	3274386
chr1	3278208	3278328
chr1	3279348	3279468
chr1	3284008	3284128
chr1	3284390	3284542
chr1	3284630	3284750
chr1	3285266	3285386
chr1	3285422	3285542
chr1	3285563	3285683
chr1	3286314	3286434
chr1	3286544	3286664
chr1	3286739	3286859
chr1	3288274	3288394
chr1	3288409	3288529
chr1	3296985	3297105
chr1	3301040	3301160
chr1	3301190	3301310
chr1	3311135	3311255
chr1	3323084	3323300
chr1	3347317	3347460
chr1	3347557	3347704
chr1	3352257	3352377
chr1	3352396	3352516
chr1	3352611	3352731
chr1	3354338	3354560
chr1	3354591	3354711
chr1	3355717	3355995
chr1	3360212	3360332
chr1	3361476	3361596
chr1	3362544	3362664
chr1	3362882	3363002
chr1	3363009	3363129
chr1	3363624	3363744
chr1	3370690	3370810
chr1	3370840	3370960
chr1	3370990	3371110
chr1	3397468	3397588
chr1	3397665	3397820
chr1	3398057	3398177
chr1	3400794	3400914
chr1	3400950	3401070
chr1	3401611	3401731
chr1	3403451	3403571
chr1	3405568	3405807
chr1	3406311	3406519
chr1	3415100	3415220
chr1	3415260	3415380
chr1	3415420	3415540
chr1	3416081	3416201
chr1	3421169	3421289
chr1	3421333	3421453
chr1	3429740	3429860
chr1	3430164	3430284
chr1	3431946	3432066
chr1	3439784	3439904
chr1	3439921	3440252
chr1	3442840	3442960
chr1	3443140	3443260
chr1	3443430	3443550
chr1	3446967	3447087
chr1	3447159	3447279
chr1	3447454	3447574
chr1	3449792	3449912
chr1	3449991	3450111
chr1	3450174	3450294
chr1	3470074	3470396
chr1	3472072	3472192
chr1	3472229	3472349
chr1	3472387	3472507
chr1	3474591	3474711
chr1	3474718	3474838
chr1	3474843	3474963
chr1	3477635	3477755
chr1	3479337	3479457
chr1	3480279	3480399
chr1	3480492	3480612
chr1	3480719	3480839
chr1	3482326	3482446
chr1	3483470	3483590
chr1	3483728	3483952
chr1	3484834	3484954
chr1	3485181	3485301
chr1	3485546	3485666
chr1	3494418	3494538
chr1	3503793	3503913
chr1	3503933	3504053
chr1	3509674	3509794
chr1	3509809	3509929
chr1	3515690	3515810
chr1	3515987	3516214
chr1	3517427	3517547
chr1	3517586	3517816
chr1	3520916	3521036
chr1	3521451	3521593
chr1	3528607	3528727
chr1	3530737	3530857
chr1	3530882	3531002
chr1	3531113	3531233
chr1	3532592	3532712
chr1	3532778	3532898
chr1	3532915	3533035
chr1	3542329	3542600
chr1	3542689	3542809
chr1	3543597	3543738
chr1	3545266	3545429
chr1	3546202	3546322
chr1	3550071	3550191
chr1	3550243	3550363
chr1	3550415	3550535
chr1	3553231	3553527
chr1	3557300	3557420
chr1	3558419	3558723
chr1	3558794	3558914
chr1	3565335	3565455
chr1	3565540	3565660
chr1	3565737	3565857
chr1	3577527	3577647
chr1	3577873	3577993
chr1	3579782	3579902
chr1	3580042	3580162
chr1	3580282	3580402
chr1	3589940	3590106
chr1	3591990	3592110
chr1	3592131	3592251
chr1	3594490	3594723
chr1	3594790	3594910
chr1	3596385	3596505
chr1	3596509	3596629
chr1	3612015	3612166
chr1	3612279	3612399
chr1	3626246	3626366
chr1	3626607	3626727
chr1	3627010	3627130
chr1	3630966	3631197
chr1	3631238	3631358
chr1	3631439	3631559
chr1	3664535	3664655
chr1	3664661	3664781
chr1	3669644	3669810
chr1	3670631	3670751
chr1	3670758	3670878
chr1	3670885	3671005
chr1	3675765	3675941
chr1	3680381	3680501
chr1	3680704	3680824
chr1	3695936	3696056
chr1	3696116	3696354
chr1	3696626	3696746
chr1	3697447	3697567
chr1	3701453	3701573
chr1	3701652	3701772
chr1	3710275	3710424
chr1	3710593	3710713
chr1	3713223	3713343
chr1	3713367	3713487
chr1	3715184	3715304
chr1	3715311	3715431
chr1	3715438	3715558
chr1	3718885	3719005
chr1	3719068	3719188
chr1	3719205	3719428
chr1	3723031	3723196
chr1	3733315	3733527
chr1	3745074	3745194
chr1	3745207	3745327
chr1	3752040	3752160
chr1	3752339	3752459
chr1	3756053	3756173
chr1	3756364	3756484
chr1	3756628	3756850
chr1	3759173	3759293
chr1	3760012	3760306
chr1	3760867	3760987
chr1	3761016	3761136
chr1	3763637	3763757
chr1	3763930	3764154
chr1	3764292	3764412
chr1	3765509	3765673
chr1	3768761	3768881
chr1	3768927	3769047
chr1	3769411	3769531
chr1	3777589	3777709
chr1	3777881	3778001
chr1	3778090	3778210
chr1	3779040	3779160
chr1	3789840	3789960
chr1	3790140	3790260
chr1	3790440	3790560
chr1	3793542	3793771
chr1	3803110	3803332
chr1	3803444	3803564
chr1	3803690	3803810
chr1	3806704	3806927
chr1	3810460	3810580
chr1	3810625	3810745
chr1	3810789	3810909
chr1	3814093	3814213
chr1	3814240	3814592
chr1	3823363	3823483
chr1	3824808	3824928
chr1	3828139	3828259
chr1	3828382	3828502
chr1	3828628	3828748
chr1	3829818	3829938
chr1	3829952	3830072
chr1	3830088	3830208
chr1	3831111	3831231
chr1	3846595	3846818
chr1	3849790	3849910
chr1	3849957	3850077
chr1	3850290	3850410
chr1	3859999	3860119
chr1	3860149	3860303
chr1	3861114	3861234
chr1	3861369	3861489
chr1	3861626	3861746
chr1	3867396	3867636
chr1	3869077	3869197
chr1	3872512	3872632
chr1	3872644	3872764
chr1	3873249	3873369
chr1	3878779	3878899
chr1	3879804	3879924
chr1	3879984	3880104
chr1	3880155	3880275
chr1	3884485	3884605
chr1	3884610	3884730
chr1	3888911	3889031
chr1	3889068	3889188
chr1	3889225	3889345
chr1	3889999	3890119
chr1	3891247	3891367
chr1	3902330	3902450
chr1	3902737	3902857
chr1	3903114	3903338
chr1	3905690	3905810
chr1	3905840	3905960
chr1	3905991	3906111
chr1	3908527	3908647
chr1	3909090	3909210
chr1	3919316	3919436
chr1	3919461	3919581
chr1	3929140	3929314
chr1	3929659	3929779
chr1	3930393	3930513
chr1	3930540	3930881
chr1	3931217	3931337
chr1	3938007	3938127
chr1	3941405	3941525
chr1	3941537	3941685
chr1	3941890	3942010
chr1	3945927	3946151
chr1	3946268	3946388
chr1	3948833	3949068
chr1	3951581	3951721
chr1	3959335	3959561
chr1	3959661	3959781
chr1	3959889	3960009
chr1	3961383	3961503
chr1	3961551	3961671
chr1	3964924	3965044
chr1	3965048	3965168
chr1	3965777	3965897
chr1	3966121	3966241
chr1	3966456	3966576
chr1	3974021	3974310
chr1	3975942	3976062
chr1	3976191	3976311
chr1	3976440	3976560
chr1	3981474	3981594
chr1	3986840	3986960
chr1	3986989	3987109
chr1	3993302	3993422
chr1	3999362	3999482
chr1	4021993	4022113
chr1	4022138	4022258
chr1	4022282	4022402
chr1	4023759	4023879
chr1	4024815	4025052
chr1	4025303	4025423
chr1	4053546	4053666
chr1	4057492	4057612
chr1	4062761	4062881
chr1	4062947	4063067
chr1	4063120	4063240
chr1	4064981	4065101
chr1	4065104	4065224
chr1	4065998	4066118
chr1	4066155	4066275
chr1	4071605	4071831
chr1	4072132	4072312
chr1	4076492	4076612
chr1	4076631	4076751
chr1	4077698	4077818
chr1	4077856	4077976
chr1	4079181	4079301
chr1	4079375	4079618
chr1	4079871	4080109
chr1	4080128	4080248
chr1	4080525	4080645
chr1	4084527	4084647
chr1	4087932	4088052
chr1	4090154	4090274
chr1	4090285	4090405
chr1	4095716	4095836
chr1	4105391	4105515
chr1	4105635	4105769
chr1	4106171	4106591
chr1	4108540	4108660
chr1	4108740	4108860
chr1	4108940	4109060
chr1	4118600	4118720
chr1	4118891	4119011
chr1	4120300	4120420
chr1	4120440	4120560
chr1	4120590	4120710
chr1	4121414	4121534
chr1	4121542	4121662
chr1	4121670	4121790
chr1	4126140	4126260
chr1	4126305	4126425
chr1	4129318	4129438
chr1	4129466	4129586
chr1	4130609	4130729
chr1	4130741	4130935
chr1	4131012	4131132
chr1	4137643	4137763
chr1	4137818	4137938
chr1	4137986	4138106
chr1	4138780	4138900
chr1	4139142	4139262
chr1	4139456	4139576
chr1	4139583	4139703
chr1	4147590	4147710
chr1	4147728	4147848
chr1	4147968	4148088
chr1	4148148	4148268
chr1	4153732	4153852
chr1	4153869	4153989
chr1	4157874	4157994
chr1	4158007	4158127
chr1	4189756	4189876
chr1	4190013	4190133
chr1	4195302	4195422
chr1	4195490	4195714
chr1	4195722	4195842
chr1	4216304	4216424
chr1	4216544	4216664
chr1	4216680	4216800
chr1	4216920	4217040
chr1	4230761	4230920
chr1	4231040	4231160
chr1	4260954	4261074
chr1	4270446	4270593
chr1	4270686	4270806
chr1	4276608	4276728
chr1	4277108	4277311
chr1	4277348	4277571
chr1	4278294	4278414
chr1	4278440	4278560
chr1	4278590	4278710
chr1	4280280	4280400
chr1	4280404	4280524
chr1	4290338	4290458
chr1	4290491	4290611
chr1	4290643	4290763
chr1	4298936	4299056
chr1	4299063	4299183
chr1	4306099	4306252
chr1	4310940	4311060
chr1	4311084	4311204
chr1	4317332	4317452
chr1	4337728	4337848
chr1	4338578	4338698
chr1	4366064	4366184
chr1	4366648	4366768
chr1	4379064	4379184
chr1	4382598	4382830
chr1	4383129	4383249
chr1	4383387	4383507
chr1	4384751	4384871
chr1	4385067	4385187
chr1	4385240	4385360
chr1	4388490	4388610
chr1	4388640	4388760
chr1	4388790	4388910
chr1	4393453	4393573
chr1	4393727	4393847
chr1	4394001	4394121
chr1	4416656	4416776
chr1	4416832	4416952
chr1	4419876	4419996
chr1	4420031	4420151
chr1	4422874	4422994
chr1	4423007	4423127
chr1	4429856	4429976
chr1	4430004	4430124
chr1	4430160	4430280
chr1	4430597	4430717
chr1	4447632	4447921
chr1	4455640	4455760
chr1	4456893	4457013
chr1	4457782	4457902
chr1	4459288	4459408
chr1	4459677	4459797
chr1	4462015	4462135
chr1	4462141	4462261
chr1	4462272	4462392
chr1	4464106	4464226
chr1	4465062	4465182
chr1	4467472	4467592
chr1	4467608	4467943
chr1	4474874	4474994
chr1	4475007	4475127
chr1	4476481	4476601
chr1	4476603	4476903
chr1	4477624	4477744
chr1	4495089	4495209
chr1	4495240	4495360
chr1	4504490	4504610
chr1	4504640	4504875
chr1	4513462	4513582
chr1	4513598	4513718
chr1	4525742	4525862
chr1	4527803	4527923
chr1	4529236	4529356
chr1	4529465	4529585
chr1	4529694	4529814
chr1	4532516	4532636
chr1	4542549	4542771
chr1	4542841	4542961
chr1	4543100	4543220
chr1	4545127	4545247
chr1	4548175	4548295
chr1	4548303	4548423
chr1	4550640	4550760
chr1	4551240	4551360
chr1	4557328	4557670
chr1	4557713	4557833
chr1	4588109	4588229
chr1	4588393	4588513
chr1	4605084	4605204
chr1	4605246	4605366
chr1	4607054	4607174
chr1	4630180	4630300
chr1	4630440	4630560
chr1	4630690	4630810
chr1	4632205	4632530
chr1	4635940	4636060
chr1	4636140	4636260
chr1	4636344	4636464
chr1	4647785	4647905
chr1	4648075	4648195
chr1	4648497	4648617
chr1	4650823	4650943
chr1	4650957	4651077
chr1	4651091	4651211
chr1	4658867	4659049
chr1	4659116	4659236
chr1	4661014	4661134
chr1	4662831	4663070
chr1	4664874	4664994
chr1	4665007	4665127
chr1	4665635	4665981
chr1	4679621	4679741
chr1	4680708	4681163
chr1	4682111	4682231
chr1	4686594	4686714
chr1	4686718	4686838
chr1	4688232	4688574
chr1	4692401	4692521
chr1	4692582	4692702
chr1	4697497	4697819
chr1	4704193	4704313
chr1	4704344	4704464
chr1	4704494	4704614
chr1	4714110	4714332
chr1	4718847	4718967
chr1	4720260	4720498
chr1	4733474	4733594
chr1	4735674	4735794
chr1	4735806	4735926
chr1	4740205	4740325
chr1	4740451	4740571
chr1	4740695	4740815
chr1	4742439	4742730
chr1	4742746	4742866
chr1	4746611	4746731
chr1	4751853	4751973
chr1	4752041	4752161
chr1	4752190	4752310
chr1	4759216	4759336
chr1	4759447	4759567
chr1	4759678	4759798
chr1	4761148	4761268
chr1	4761275	4761395
chr1	4761402	4761522
chr1	4773698	4773818
chr1	4773855	4773975
chr1	4807074	4807194
chr1	4807207	4807327
chr1	4808527	4808647
chr1	4809077	4809197
chr1	4809541	4809661
chr1	4810555	4810675
chr1	4810744	4810864
chr1	4810933	4811053
chr1	4811953	4812073
chr1	4812096	4812216
chr1	4817490	4817910
chr1	4822469	4822760
chr1	4822790	4822910
chr1	4828640	4828760
chr1	4834040	4834160
chr1	4834540	4834660
chr1	4835039	4835159
chr1	4839978	4840098
chr1	4840103	4840223
chr1	4840228	4840348
chr1	4842678	4842798
chr1	4842809	4842929
chr1	4850526	4850646
chr1	4857445	4857727
chr1	4858790	4858910
chr1	4859040	4859160
chr1	4859286	4859406
chr1	4865187	4865427
chr1	4867629	4867749
chr1	4868144	4868264
chr1	4868712	4868935
chr1	4873135	4873360
chr1	4873390	4873510
chr1	4877901	4878021
chr1	4878141	4878261
chr1	4878533	4878653
chr1	4887388	4887660
chr1	4887740	4887860
chr1	4899352	4899592
chr1	4901037	4901327
chr1	4902190	4902310
chr1	4902749	4902869
chr1	4903144	4903264
chr1	4905379	4905499
chr1	4905565	4905685
chr1	4908566	4908686
chr1	4913190	4913310
chr1	4913639	4913759
chr1	4915790	4915910
chr1	4916033	4916153
chr1	4916290	4916410
chr1	4922965	4923085
chr1	4930622	4930742
chr1	4932899	4933128
chr1	4933186	4933306
chr1	4934212	4934354
chr1	4934452	4934572
chr1	4939190	4939310
chr1	4939440	4939560
chr1	4939683	4939803
chr1	4952161	4952281
chr1	4952497	4952695
chr1	4953263	4953383
chr1	4954134	4954371
chr1	4958800	4958920
chr1	4959036	4959156
chr1	4959818	4959938
chr1	4969525	4969645
chr1	4969982	4970102
chr1	4974299	4974419
chr1	4974450	4974570
chr1	4974601	4974721
chr1	4975432	4975552
chr1	4979107	4979227
chr1	4979290	4979410
chr1	4979425	4979545
chr1	4990092	4990212
chr1	4990539	4990659
chr1	4991714	4991834
chr1	4991844	4991964
chr1	4992025	4992145
chr1	4994627	4994747
chr1	4996833	4996953
chr1	4996982	4997102
chr1	5003199	5003319
chr1	5005140	5005260
chr1	5005370	5005593
chr1	5005654	5005774
chr1	5020329	5020543
chr1	5021144	5021264
chr1	5021292	5021412
chr1	5046569	5046689
chr1	5048057	5048177
chr1	5048182	5048302
chr1	5048311	5048431
chr1	5054869	5054989
chr1	5055002	5055122
chr1	5058821	5058941
chr1	5060383	5060554
chr1	5060737	5060857
chr1	5066874	5066994
chr1	5067007	5067127
chr1	5068088	5068241
chr1	5068301	5068421
chr1	5069760	5069880
chr1	5069887	5070007
chr1	5071087	5071207
chr1	5071241	5071361
chr1	5073168	5073377
chr1	5074080	5074200
chr1	5074249	5074369
chr1	5074405	5074525
chr1	5084401	5084706
chr1	5084813	5084933
chr1	5091055	5091175
chr1	5091214	5091334
chr1	5093240	5093360
chr1	5093396	5093516
chr1	5093551	5093671
chr1	5097646	5097851
chr1	5125078	5125198
chr1	5125374	5125494
chr1	5125670	5125790
chr1	5126873	5127166
chr1	5128909	5129029
chr1	5132540	5132660
chr1	5132734	5132854
chr1	5134339	5134459
chr1	5134825	5134945
chr1	5137202	5137322
chr1	5137381	5137501
chr1	5137560	5137680
chr1	5138809	5138929
chr1	5138963	5139083
chr1	5139115	5139235
chr1	5144940	5145060
chr1	5145140	5145387
chr1	5146690	5146977
chr1	5147078	5147198
chr1	5149465	5149585
chr1	5149590	5149710
chr1	5149727	5149847
chr1	5152750	5152870
chr1	5154640	5154760
chr1	5155152	5155272
chr1	5155295	5155415
chr1	5157994	5158114
chr1	5159346	5159466
chr1	5159473	5159593
chr1	5161251	5161476
chr1	5164540	5164660
chr1	5164740	5164860
chr1	5168806	5168926
chr1	5169055	5169175
chr1	5169304	5169424
chr1	5171302	5171541
chr1	5175482	5175685
chr1	5175890	5176010
chr1	5177777	5177897
chr1	5178026	5178146
chr1	5178290	5178410
chr1	5181121	5181241
chr1	5186588	5186708
chr1	5187764	5187884
chr1	5187895	5188015
chr1	5188028	5188148
chr1	5191112	5191232
chr1	5191260	5191380
chr1	5192240	5192360
chr1	5204824	5204944
chr1	5204952	5205072
chr1	5219717	5219837
chr1	5219868	5219988
chr1	5220751	5220871
chr1	5224727	5224847
chr1	5227402	5227522
chr1	5227642	5227824
chr1	5230673	5230793
chr1	5230807	5230927
chr1	5231614	5231734
chr1	5231751	5231871
chr1	5235992	5236112
chr1	5236265	5236385
chr1	5236512	5236632
chr1	5249222	5249342
chr1	5249925	5250045
chr1	5263878	5263998
chr1	5263999	5264119
chr1	5264483	5264603
chr1	5264632	5264752
chr1	5265890	5266010
chr1	5266040	5266160
chr1	5266190	5266310
chr1	5267878	5267998
chr1	5268035	5268249
chr1	5269290	5269410
chr1	5269440	5269783
chr1	5272505	5272625
chr1	5272775	5272895
chr1	5273032	5273152
chr1	5274508	5274628
chr1	5274700	5274820
chr1	5274891	5275011
chr1	5280470	5280775
chr1	5280837	5280957
chr1	5282930	5283050
chr1	5283504	5283624
chr1	5283992	5284318
chr1	5284335	5284455
chr1	5285752	5285983
chr1	5290383	5290503
chr1	5290669	5290789
chr1	5290911	5291031
chr1	5293016	5293136
chr1	5310221	5310445
chr1	5310540	5310660
chr1	5310827	5310947
chr1	5313207	5313349
chr1	5314055	5314175
chr1	5314840	5314960
chr1	5323340	5323460
chr1	5323539	5323659
chr1	5326416	5326536
chr1	5326568	5326688
chr1	5329274	5329394
chr1	5329407	5329527
chr1	5332122	5332295
chr1	5332362	5332482
chr1	5332540	5332660
chr1	5332789	5332909
chr1	5337908	5338180
chr1	5342764	5342884
chr1	5343037	5343157
chr1	5343310	5343430
chr1	5345551	5345671
chr1	5345718	5345838
chr1	5345885	5346005
chr1	5348902	5349022
chr1	5349986	5350242
chr1	5361944	5362108
chr1	5366162	5366282
chr1	5366288	5366579
chr1	5367047	5367167
chr1	5367168	5367288
chr1	5367350	5367470
chr1	5367609	5367729
chr1	5369474	5369594
chr1	5369607	5369727
chr1	5372011	5372131
chr1	5373539	5373659
chr1	5373740	5373971
chr1	5374072	5374192
chr1	5379903	5380023
chr1	5380257	5380377
chr1	5387239	5387359
chr1	5390241	5390361
chr1	5390413	5390533
chr1	5390585	5390705
chr1	5393640	5393760
chr1	5393940	5394060
chr1	5394240	5394360
chr1	5399151	5399271
chr1	5423843	5423963
chr1	5424253	5424413
chr1	5424425	5424545
chr1	5425748	5425868
chr1	5425897	5426017
chr1	5426046	5426166
chr1	5439674	5439794
chr1	5439807	5439927
chr1	5441340	5441460
chr1	5441540	5441660
chr1	5441740	5441860
chr1	5442900	5443020
chr1	5443130	5443250
chr1	5443359	5443479
chr1	5451670	5451790
chr1	5451904	5452024
chr1	5452112	5452232
chr1	5454006	5454201
chr1	5465356	5465476
chr1	5465687	5465807
chr1	5473674	5473794
chr1	5473952	5474072
chr1	5478810	5479012
chr1	5479088	5479214
chr1	5480195	5480417
chr1	5484952	5485072
chr1	5486154	5486274
chr1	5486318	5486540
chr1	5486584	5486704
chr1	5488140	5488260
chr1	5488340	5488546
chr1	5489485	5489605
chr1	5489668	5490013
chr1	5490057	5490297
chr1	5508617	5508737
chr1	5508775	5508895
chr1	5511274	5511394
chr1	5511407	5511527
chr1	5513340	5513898
chr1	5514540	5514660
chr1	5514733	5514853
chr1	5514940	5515060
chr1	5532622	5532742
chr1	5532775	5532895
chr1	5543274	5543394
chr1	5543395	5543515
chr1	5548640	5548760
chr1	5548790	5548910
chr1	5561726	5561846
chr1	5561863	5561983
chr1	5569890	5570010
chr1	5570040	5570160
chr1	5570190	5570310
chr1	5571294	5571414
chr1	5571641	5571761
chr1	5571990	5572110
chr1	5573473	5573593
chr1	5573769	5573889
chr1	5574440	5574560
chr1	5578564	5578684
chr1	5580106	5580507
chr1	5596995	5597115
chr1	5599240	5599360
chr1	5599711	5599935
chr1	5600239	5600359
chr1	5603047	5603167
chr1	5603172	5603292
chr1	5603296	5603416
chr1	5605890	5606010
chr1	5611673	5611793
chr1	5611807	5611927
chr1	5612623	5612743
chr1	5612785	5612905
chr1	5613431	5613551
chr1	5613557	5613677
chr1	5613684	5613804
chr1	5636440	5636560
chr1	5639113	5639233
chr1	5639504	5639624
chr1	5639702	5639822
chr1	5644871	5644991
chr1	5645024	5645144
chr1	5647651	5647777
chr1	5648008	5648128
chr1	5648890	5649010
chr1	5649040	5649160
chr1	5649190	5649310
chr1	5651490	5651610
chr1	5651640	5651825
chr1	5651838	5651958
chr1	5652708	5652828
chr1	5653292	5653412
chr1	5654255	5654459
chr1	5654540	5654660
chr1	5684538	5684658
chr1	5686737	5686857
chr1	5686858	5686978
chr1	5687024	5687144
chr1	5687228	5687348
chr1	5712197	5712317
chr1	5712379	5712676
chr1	5723194	5723314
chr1	5723381	5723501
chr1	5726830	5727059
chr1	5727114	5727234
chr1	5731669	5731789
chr1	5734526	5734646
chr1	5734709	5734829
chr1	5734894	5735014
chr1	5737896	5738016
chr1	5738136	5738256
chr1	5743690	5743810
chr1	5743840	5743960
chr1	5743989	5744109
chr1	5765127	5765247
chr1	5765347	5765467
chr1	5765629	5765749
chr1	5782042	5782162
chr1	5782911	5783031
chr1	5783180	5783300
chr1	5783455	5783575
chr1	5785201	5785430
chr1	5785432	5785552
chr1	5785603	5785723
chr1	5794074	5794194
[truncated: 26,990 more rows]
